# Supplementary material for: Bicodon bias can determine the role of synonymous SNPs in human diseases
Source: BMC Genomics. 2017 Mar 13;18:227. doi: 10.1186/s12864-017-3609-6 (PMC5347174; doi:10.1186/s12864-017-3609-6)
Supplement: Additional file 3 — Table S1. Genetic diseases and sSNPs. The first column corresponds to the disease or genetic trait. The second and third columns correspond to the associated gene and SNP (where both can be more than one), respectively. Each SNP affects only one codon (third SNP row), but two bicodons, when the mutation is in the P-site (first SNP row), and when the mutation is in the A-site (second SNP row). Fourth, fifth, sixth and seventh columns, refer to the starting bicodon, list the bicodon sequence, the p-value, the residual score (\documentclass[12pt]{minimal} \usepackage{amsmath} \usepackage{wasysym} \usepackage{amsfonts} \usepackage{amssymb} \usepackage{amsbsy} \usepackage{mathrsfs} \usepackage{upgreek} \setlength{\oddsidemargin}{-69pt} \begin{document}$\chi ^{2}=\chi _{L}^{2}+ \chi _{H}^{2}$\end{document}χ2=χL2+χH2) and π value, respectively. The following four columns, refer to the resulting bicodon, list the bicodon sequence, the log-transformed p-value, the residual score and π value, respectively. The following three columns enumerate the relative p-value, the pause propensity variation, Δ π, and the corresponding Z-score due to the synonymous bicodon variant. The last two columns contain a summarized result of our analysis for each disease and the related references. (XLS 41 kb) [file 12864_2017_3609_MOESM3_ESM.xls]

## Sheet: Sheet1
Disease	Gene	rsID	Initial variant				Final variant				Relative pv change	Dp	Z-score	Summarized results	References (in Additional File 2)
			bicodon/codon	S Log(pv)	c	p	Bicodon/codon	S Log(pv)	c	p
Macular Degeneration	CFHR5	rs34533956	GACGTG	1.59	19.3735	0.0308	GATGTG	-1.31	34.609	-0.7641	-1.83	0.79	0.91	Our results suggest that the protective effect of the variant could be associated with the introduction of a fast bicodon (GACGTG) in place of a slow one (GATGTG), which influences co-translational folding with the consequent reduced risk for developing AMD.	[1,2]
			GGAGAC	-1.22	20.3729	-0.108	GGAGAT	-2.22	36.2312	-0.7631	0.82	0.66	0.87
			GAC	-5.81		-0.12	GAT	-5.81		-0.25	0	-0.13	0.51
Longevity	TERT	rs33954691	CACGCA	-0.69	14.7808	-0.0095	CATGCA	-2.05	35.8437	-0.6039	1.98	0.59	0.84	The sSNP rs33959226 and rs3954691 might be associated with longevity through an alteration of the translational attenuation program encoded by bicodons.	[3,4,5,6,7]
			TTTCAC	1.09	17.1287	0.3742	TTTCAT	1.11	0.5106	0.0453	0.01	0.33	0.61
			CAC	3.18		0.25	CAT	3.18		0.05	0	-0.19	0.71
		rs33959226	GCAGAG	-1.46	25.3355	-0.481	GCGGAG	1.76	12.1661	0.0901	-2.2	-0.57	0.83
			GAAGCA	-1.6	9.6989	-0.3338	GAAGCG	-0.97	25.7525	-0.0821	-0.39	-0.25	0.49
			GCA	-2.88		-0.08	GCG	4.34		0.06	-2.51	0.14	0.55
Asthma	SLC6A7	rs2240794	GATAGC	-0.84	44.0326	-0.0344	GACAGC	-1.18	32.3406	-0.0817	0.39	0.05	0.11	Our result suggests that the different activity of the protein could be associated with the introduction of a more frequent bicodon in place of a rare one, but we are not able to connect the rareness of GATAGC bicodon with a modification of the translational attenuation program. In any case, the alteration introduced by the sSNP rs2240794 is more apparent in the differential frequency usage of bi…	[8]
			CTAGAT	-1.07	1.0843	-0.2252	CTAGAC	-0.96	0.1874	-0.1825	-0.1	-0.04	0.09
			GAT	-5.81		-0.25	GAC	-5.81		-0.12	0	0.13	0.51
Pulmonary Sarcoidosis	CARD15	rs1861759	CGTGCC	0.88	0.5112	0.027	CGGGCC	-1.25	14.7194	-0.4524	-2.42	0.48	0.76	Our results thus suggest that the favorable phenotype of this variant could be associated with the introduction of faster bicodon (GTGCGG), influencing the co-translational folding process.	[9,10]
			GTGCGT	-0.8	6.3441	-0.1511	GTGCGG	-3.12	13.6062	-1.7275	2.9	1.58	0.99
			CGT	-4.22		-0.09	CGG	-2.53		-0.04	-0.4	0.04	0.17
Tuberculosis	TIRAP	rs7932766	GCCTAC	-1.16	18.8639	-0.3926	GCTTAC	1.13	2.8271	0.06	-1.98	-0.45	0.74	This sSNP promotes two moderate changes in the translational attenuation program. However, with the available information we are not able to discern the individual contribution of each of them to the the higher susceptibility to TBM.	[11]
			GCTGCC	1.28	3.2448	0.1232	GCTGCT	-1.46	25.8391	-0.2784	-2.14	0.4	0.69
			GCC	3.24		0.04	GCT	-4.43		-0.12	-2.36	-0.16	0.62
Coeliac Disease	CD44	rs1071695	CACGTG	1.12	6.5237	0.2716	CATGTG	-1.18	7.4207	-0.3333	-2.06	0.6	0.84	These results suggest that the sSNP rs1071695 could increase the risk of CD due to a large change in the pause propensity.	[17]
			GGGCAC	0.9	2.5549	0.1778	GGGCAT	0.77	5.0044	0.069	-0.15	0.11	0.24	in the pause propensity.	in the pause propensity.
			CAC	3.18		0.25	CAT	3.18		0.05	0	-0.19	0.71
	APIP	rs1571133	ACACTT	-0.85	2.1303	-0.0151	ACCCTT	0.92	3.0416	0.134	-2.09	-0.15	0.32
			GCCACA	1.37	3.9403	0.444	GCCACC	1.41	55.2262	0.5103	0.03	-0.07	0.16
			ACA	2.2		-0.02	ACC	2.24		0.07	0.02	0.1	0.39
Smoking-related Cancer	NBS1	rs709816	GATGCA	-1.23	50.4792	-0.4184	GACGCA	1.19	43.0851	0.1124	-1.97	-0.53	0.8	Our results suggest that the higher risk for developing smoking-related cancers associated with the variant C allele, could be associated with the introduction of a slow bicodon (GACGCA) in place of a fast one (GATGCA), rather than with a rare codon. This, in turn, would affect the co-translational folding process.	[23,24,25,25,27]
			CAAGAT	-2.05	16.5307	-0.3464	CAAGAC	-1.04	4.564	-0.0594	-0.49	-0.29	0.55
			GAT	-5.81		-0.25	GAC	-5.81		-0.12	0	0.13	0.51
		rs1061302	CCATCT	1	1.3329	0.2316	CCGTCT	1.26	12.8564	0.2538	0.26	-0.02	0.04
			AATCCA	-1.91	2.956	-0.4628	AATCCG	0.67	14.4271	0.0586	-1.35	-0.52	0.79
			CCA	3.16		0.07	CCG	7.24		0.2	1.29	0.12	0.47
Colorectal Cancer	ERCC1	rs11615	AATGTG	-1.66	5.8944	-1.1242	AACGTG	-1.53	14.1147	-0.0419	-0.08	-1.08	0.97	Our results suggest that the increased risk for CRC and reduced chemotherapy response associated with the T allele and T|T genotype, could be caused by a different protein conformation induced by the lost of a fast bicodon (AATGTG).	[28,29]
			CGCAAT	0.66	20.5463	0.04	CGCAAC	-1	0.8046	-0.0841	-2.52	0.12	0.26
			AAT	-1.81		-0.08	AAC	-1.81		-0.07	0	0.01	0.07
Chronic Myeloid Leukemia	WT1	rs2229069	ACGGAC	0.9	0.1094	0.0131	ACAGAC	-1.26	7.5691	-0.3231	-2.4	0.34	0.62	Significant alteration of the translational attenuation program encoded by bicodons, with possible clinical consequences for CML patients.	[30,31]
			CGCACG	0.98	22.3277	0.4846	CGCACA	1.8	3.8669	1.002	0.84	-0.52	0.8
			ACG	1.96		0.04	ACA	2.2		-0.02	0.12	-0.06	0.24
		rs2227985	GAATCC	1.02	3.2528	0.0489	GAGTCC	1.13	6.5015	0.1106	0.11	-0.06	0.13
			CAGGAA	-1.42	24.7829	-0.1252	CAGGAG	2.54	4.0496	0.2773	-2.79	-0.4	0.69
			GAA	-2.99		-0.14	GAG	-2.99		-0.11	0	0.02	0.1
Non-Small-Cell Lung Carcinoma	EGFR	rs2293347	GACTCC	-1.4	5.3895	-0.3582	GATTCC	-1.35	4.2119	-0.2926	-0.03	-0.07	0.16	Our results thus suggest that the increased risk associated with the T|T and T|C genotypes would not be caused by an alteration of the translational attenuation program encoded by bicodons.	[32,33,34,35,37,38,39]
			ACAGAC	-1.26	7.5691	-0.3231	ACAGAT	-1.13	102.076	-0.0855	-0.11	-0.24	0.48
			GAC	-5.81		-0.12	GAT	-5.81		-0.25	0	-0.13	0.51
Cervical & Vulvar Cancer	IL2	rs2069763	CTGCTG	2.08	22.4068	0.6905	CTTCTG	1.16	0.2134	0.4454	-0.44	0.25	0.49	Our results thus suggest that the reduced risk associated with the T|T genotype would not be caused by an alteration of the translational attenuation program encoded by bicodons.	[40,41,42]
			TTACTG	0.95	20.2078	0.0143	TTACTT	0.88	4.2554	0.1545	-0.07	-0.14	0.3
			CTG	2.23		0.29	CTT	1.8		0.07	-0.19	-0.22	0.8
Drug Resistance	ABCB1	rs1045642	ATTGTG	-1.55	3.4823	-0.8132	ATCGTG	1.21	8.6781	0.1092	-1.78	-0.92	0.94	This result suggests that the altered protein folding underlies the large pause propensity change of bicodons, rather than the rarity of the ATC codon.	[10,43]
			GAGATT	-1.1	5.0913	-0.1058	GAGATC	-1.85	4.4577	-0.5451	0.69	0.44	0.73
			ATT	-4.82		-0.2	ATC	-3.46		-0.06	-0.28	0.14	0.55
Alzheimer	CHRNA4	rs1044396	AGCGCC	1.07	5.9337	0.227	AGTGCC	1.05	5.2872	0.1926	-0.02	0.03	0.07	Our result suggests that there is a significant alteration of the translational attenuation program due to COX8A-rs61759492 and COX6B1-rs7991.	[44,45,46,47,48]
			CCGAGC	0.91	1.7157	0.1301	CCGAGT	0.99	3.7322	0.2519	0.08	-0.12	0.26
			AGC	2.79		0.3	AGT	1.91		0.1	-0.32	-0.2	0.74
	COX6B1	rs7991	ACCGCC	1	40.45	0.0105	ACTGCC	1.19	2.8578	0.1546	0.19	-0.14	0.3
			AAGACC	-1.27	4.1247	-0.5693	AAGACT	1.31	1.5252	0.0161	-2.03	-0.59	0.84
			ACC	2.24		0.07	ACT	2		-0.02	-0.1	-0.09	0.36
	COX6C	rs1130569	TACGAT	-0.9	39.5149	-0.1719	TATGAT	-1.11	38.0384	-0.493	0.23	0.32	0.59
			AACTAC	1.11	13.5962	0.0703	AACTAT	1.05	0.634	0.0922	-0.05	-0.02	0.04
			TAC	2.15		-0.01	TAT	-2.15		-0.07	-2	-0.06	0.24
	COX8A	rs61759492	ATCATG	1.69	18.7521	0.5012	ATAATG	-0.86	5.2013	-0.0648	-1.51	0.57	0.83
			GGGATC	1.97	2.1255	0.6295	GGGATA	0.83	2.8374	0.102	-0.58	0.53	0.8
			ATC	-3.46		-0.06	ATA	-1.92		-0.02	-0.44	0.04	0.17
ADHD	NTF3	rs6332	CCGGTG	1.04	6.657	0.2161	CCAGTG	1.11	1.5724	0.3067	0.08	-0.09	0.2	Our results thus suggest that the higher risk factor for ADHD associated with the A allele would not be due to an alteration of the translational attenuation program encoded by bicodons.	[50,51,52,53,54]
			CAGCCG	1.23	2.665	0.5728	CAGCCA	1.3	1.7383	0.7989	0.05	-0.23	0.46	translational attenuation program encoded by bicodons.	translational attenuation program encoded by bicodons.
			CCG	7.24		0.2	CCA	3.16		0.07	-0.56	-0.12	0.47
Huntington	ADORA2A	rs5751876	TATGCC	-1.92	18.2808	-0.9796	TACGCC	1.11	13.1113	0.2087	-1.58	-1.19	0.98	These results suggest that, for both sets of bicodons, there is a significant alteration of the translational attenuation program encoded by bicodons, with consequences on the co-translational folding process which could be associated with the later age at onset in HD for the C|C or C|T genotypes.	[55,56,57,58,59]
			GGCTAT	1.43	3.73	0.0366	GGCTAC	-1.48	42.6051	-1.2631	-2.03	1.3	0.99
			TAT	-2.15		-0.07	TAC	2.15		-0.01	-2	0.06	0.24
Schizophrenia	PADI2	rs2076615	GGTGGC	-1.55	22.3003	-0.6949	GGGGGC	1.95	29.1712	0.1435	-2.26	-0.84	0.93	The sSNP rs2076615 could cause a significant alteration of the translational attenuation program. The results for rs74681509 suggest that there is a significant alteration of the translational attenuation program encoded by bicodons. Results about DRD2 suggest that, the transitions from slow to fast bicodon in both bicodon variants can constitute a significant alteration of the translational atte…	[60,61,62,63,64,65,66,67,68,69,70,71]
			ACGGGT	-1.29	5.9619	-0.239	ACGGGG	0.91	10.3089	0.1321	-1.7	-0.37	0.66
			GGT	-7.04		-0.16	GGG	5.8		0.05	-1.82	0.21	0.77
	SYNGR1	rs74681509	TTCGAC	-1.45	14.8262	-0.3478	TTTGAC	1.59	34.781	0.1195	-2.1	-0.47	0.76
			ACCTTC	1.32	80.4223	0.3135	ACCTTT	-1.28	10.956	-0.2834	-1.97	0.6	0.84
			TTC	2.45		0.12	TTT	2.45		0.02	0	-0.09	0.36
	DRD2	rs6277	CCCGAC	1.4	21.5639	0.2734	CCTGAC	-1.21	0.6546	-0.1796	-1.87	0.45	0.74
			ACTCCC	1.34	6.6482	0.4115	ACTCCT	-2.11	5.7695	-0.5347	-2.57	0.95	0.95
			CCC	3.03		0.26	CCT	5.46		0.03	0.8	-0.23	0.82
		rs6275	CATGGT	0.91	12.7888	0.2366	CACGGT	-0.9	5.637	-0.0968	-1.99	0.33	0.61
			CACCAT	0.88	1.4378	0.1685	CACCAC	1.07	0.0723	0.7123	0.21	-0.54	0.81
			CAT	3.18		0.05	CAC	3.18		0.25	0	0.19	0.71
Type III Hyperlipidemia	LPL	rs1121923	GTGGCC	2.26	64.2628	0.7833	GTAGCC	0.93	5.8471	0.0817	-0.59	0.7	0.89	These results suggest that the different activity of the LPL enzyme could be associated with a significant alteration of the translational attenuation program due to either rs45607438 or rs316. Moreover, the introduction of a very rare bicodon in the place of a more frequent one, can promote an altered protein conformation even when we are not able to connect the rareness of GTAGCC bicodon with a…	[83,84,85,86,87]
			GATGTG	-1.31	34.609	-0.7641	GATGTA	-1.1	29.0719	-0.2898	-0.17	-0.47	0.76
			GTG	-1.99		-0.11	GTA	-2.82		-0.08	0.41	0.03	0.13
		rs248	GAGTTT	1.78	5.7202	0.164	GAATTT	1.2	10.1388	0.0063	-0.33	0.16	0.34
			GAGGAG	-1.55	12.8699	-0.2107	GAGGAA	-1.59	35.643	-0.0441	0.02	-0.17	0.36
			GAG	-2.99		-0.11	GAA	-2.99		-0.14	0	-0.02	0.1
		rs45607438	CATGTT	-1.43	9.722	-0.4386	CACGTT	1.25	19.2397	0.2695	-1.88	-0.71	0.89
			GGGCAT	0.77	5.0044	0.069	GGGCAC	0.9	2.5549	0.1778	0.17	-0.11	0.24
			CAT	3.18		0.05	CAC	3.18		0.25	0	0.19	0.71
		rs316	ACCTAC	1.07	13.8992	0.315	ACATAC	-1.04	5.8825	-0.0722	-1.97	0.39	0.68
			AAGACC	-1.27	4.1247	-0.5693	AAGACA	1.91	4.537	0.1902	-2.5	-0.76	0.91
			ACC	2.24		0.07	ACA	2.2		-0.02	-0.02	-0.1	0.39
Chronic Hepatitis C	IRF7	rs1061501	CGGGAT	-0.93	2.9232	-0.097	CGAGAT	-2.5	8.4153	-0.6845	1.7	0.59	0.84	The significant alteration of the translational attenuation program encoded by bicodons due to the sSNP rs1061501, could be associated with cytopenia in IFN-treated patients.	[88]
			CTGCGG	1.18	13.3644	0.5055	CTGCGA	0.97	3.7153	0.0185	-0.18	0.49	0.77
			CGG	-2.53		-0.04	CGA	-3.66		-0.08	0.45	-0.04	0.17
Osteoporosis	CD44	rs11033026	GAGGAA	-1.59	35.643	-0.0441	GAAGAA	-2.05	49.9536	-0.2967	0.3	0.25	0.49	These results indicate that the introduction of a fast bicodon could result in an alteration of the translational attenuation program, with consequences on the co-translational folding process.	[89]
			CATGAG	-2.29	14.6772	-0.4869	CATGAA	1.74	63.5279	0.3746	-1.76	-0.86	0.93
			GAG	-2.99		-0.11	GAA	-2.99		-0.14	0	-0.02	0.1
Cystic Fibrosis	CFTR	rs1800092	ATCATC	1.18	30.5069	-0.0496	ATAATC	-0.75	11.9435	-0.0085	-1.63	-0.04	0.09	Thus, our results are consistent with the hypothesis that reduced translational rates are the result of the mRNA secondary structure differences, rather than an alteration of the translational attenuation program encoded by bicodons.	[12,13,14,15,16]
			AATATC	1.17	26.5384	0.0834	AATATA	1.58	3.6261	0.184	0.35	-0.1	0.22
			ATC	-3.46		-0.06	ATA	-1.92		-0.02	-0.44	0.04	0.17
Crohn Disease	IRGM	rs10065172	CTGATG	1.13	10.3799	0.4296	TTGATG	1.65	4.3589	0.4349	0.46	-0.01	0.02	The small change in the pause propensity associated with rs10065172 is in agreement with the above mentioned fact that this synonymous mutation operates by altering a binding site for miR-196, and not by altering the translational attenuation program mediated by bicodons.	[18,19,20,21,22]
			TACCTG	1.23	19.9676	0.31	TACTTG	-1.23	1.6144	-0.18	-2	0.49	0.77
			CTG	2.23		0.29	TTG	3.19		0.01	0.43	-0.29	0.93
TMD	COMT	rs769223	GCGAGG	-0.78	1.4195	-0.0696	GCAAGG	1.12	13.0696	0.3151	-2.44	-0.38	0.67	These results suggest that there is not a significant alteration of the translational attenuation program in agreement to the fact that known mRNA secondary structure modification.	[80,81,82]
			GGGGCG	1.08	3.211	0.0954	GGGGCA	-0.98	1.4987	-0.0813	-1.91	0.18	0.38
			GCG	4.34		0.06	GCA	-2.88		-0.08	-1.66	-0.14	0.55
Blue color indicates diseases associated with other known mechanisms	Green color indicates diseases that could be associated with an alteration in the translational attenuation program		Unknown mechanism
