# Supplementary material for: Bicodon bias can determine the role of synonymous SNPs in human diseases
Source: BMC Genomics. 2017 Mar 13;18:227. doi: 10.1186/s12864-017-3609-6 (PMC5347174; doi:10.1186/s12864-017-3609-6)
Supplement: Additional file 4 — Table S2. Silent sSNPs. First and second columns correspond to benign sSNPs and their associated genes respectively. Each SNP affects only one codon (third SNP row), but two bicodons, when the mutation is in the P-site (first SNP row), and when the mutation is in the A-site (second SNP row), but only one codon (third SNP row). Third, fourth, fifth and sixth columns, refer to the starting bicodon, list the bicodon sequence, the p-value, the total residual score (\documentclass[12pt]{minimal} \usepackage{amsmath} \usepackage{wasysym} \usepackage{amsfonts} \usepackage{amssymb} \usepackage{amsbsy} \usepackage{mathrsfs} \usepackage{upgreek} \setlength{\oddsidemargin}{-69pt} \begin{document}$\chi ^{2}=\chi _{L}^{2}+ \chi _{H}^{2}$\end{document}χ2=χL2+χH2) and π value, respectively. The following four columns, refer to the resulting bicodon, list the bicodon sequence, the log-transformed p-value, the χ 2 score value and π value, respectively. The last three columns enumerate the relative p-value, the pause propensity variation, Δ π, and the corresponding Z-score due to the synonymous bicodon variant. (XLS 66 kb) [file 12864_2017_3609_MOESM4_ESM.xls]

## Sheet: Sheet1
rsID	Gene	Initial variant				Final variant				relative pv change	Dp	Z-score
		bicodon	S Log(pv)	c	p	bicodon	S Log(pv)	c	p
rs11797	TREX1	TACAGC	1.25	30.9936	0.9061	TATAGC	-0.86	16.2258	-0.0159	-1.69	0.92	0.94
		AGCTAC	1.05	6.551	0.3294	AGCTAT	0.93	0.825	0.0671	-0.11	0.26	0.51
		TAC	2.15		-0.01	TAT	-2.15		-0.07	-2	-0.06	0.24
rs1141608	IDS	ACCGAT	-0.82	49.8206	-0.0661	ACTGAT	1.01	4.2752	0.0013	-2.23	-0.07	0.16
		CATACC	0.67	16.6524	0.0815	CATACT	-1.29	4.8749	-0.2331	-2.93	0.31	0.58
		ACC	2.24		0.07	ACT	2		-0.02	-0.1	-0.09	0.36
rs2228490	SLC2A1	CTAGCA	-1.96	9.4914	-0.3725	CTGGCA	1.18	0.4431	0.147	-1.6	-0.52	0.79
		GCGCTA	-0.67	1.7289	-0.0325	GCGCTG	1.26	41.1513	0.3357	-2.88	-0.37	0.66
		CTA	-3.38		-0.01	CTG	2.23		0.29	-1.66	0.31	0.96
rs2242244	PRKCG	TTTGGC	-2.59	18.2964	-0.981	TTCGGC	1.25	27.5761	0.1553	-1.48	-1.14	0.97
		GACTTT	-1.1	0.1488	-0.0263	GACTTC	1.14	7.4336	0.0073	-2.04	-0.03	0.07
		TTT	2.45		0.02	TTC	2.45		0.12	0	0.09	0.36
rs2293870	HTRA1	GGGTGC	1.33	13.909	0.5109	GGTTGC	1.21	12.8698	0.3618	-0.08	0.15	0.32
		GCCGGG	1.25	8.5916	0.1049	GCCGGT	-1.09	52.972	-0.1757	-1.88	0.28	0.54
		GGG	5.8		0.05	GGT	-7.04		-0.16	-2.21	-0.21	0.77
rs3806268	NLRP3	GCGTCG	-1.61	25.6903	-0.2972	GCATCG	0.67	2.0422	0.0659	-1.41	-0.36	0.64
		TGGGCG	-0.88	4.0177	-0.012	TGGGCA	0.91	0.5034	0.3465	-2.03	-0.36	0.64
		GCG	4.34		0.06	GCA	-2.88		-0.08	-1.66	-0.14	0.55
rs9341249	CYP1B1	GTGATG	1.02	1.782	-0.0172	GTCATG	-1.03	21.5167	-0.068	-2	0.05	0.11
		GACGTG	1.59	19.3735	0.0308	GACGTC	1.11	24.6255	0.0321	-0.3	0	0
		GTG	-1.99		-0.11	GTC	4		0.02	-3	0.14	0.55
rs11078398	RAI1	CAGCAG	1.47	1.0786	0.5252	CAACAG	1.16	4.2848	0.0208	-0.21	0.5	0.78
		CAGCAG	1.47	1.0786	0.5252	CAGCAA	1.08	0.0936	0.0859	-0.26	0.44	0.73
		CAG	2.47		0.06	CAA	-2.47		-0.02	-2	-0.08	0.32
rs17884724	PHOX2B	GCAGCG	1.57	2.5894	0.2399	GCCGCG	1.53	4.04	0.2535	-0.03	-0.01	0.02
		GCGGCA	-1.27	2.6395	-0.1683	GCGGCC	-1.26	26.5541	-0.1548	-0.01	-0.01	0.02
		GCA	-2.88		-0.08	GCC	3.24		0.04	-2.13	0.12	0.47
rs41314153	ABCD1	CTGTTC	1.08	49.4759	0.2893	CTATTC	0.81	9.5456	0.1439	-0.25	0.15	0.32
		TCCCTG	1.3	12.2576	0.9919	TCCCTA	1.36	3.2767	0.4425	0.05	0.55	0.81
		CTG	2.23		0.29	CTA	-3.38		-0.01	-2.52	-0.31	0.96
rs56225585	JAG1	AGCGGC	1.41	0.4986	0.3083	AGTGGC	-1.07	17.4331	-0.1513	-1.76	0.46	0.75
		AACAGC	1.12	9.1435	0.4526	AACAGT	1.1	14.0004	0.3699	-0.02	0.08	0.18
		AGC	2.79		0.3	AGT	1.91		0.1	-0.32	-0.2	0.74
rs5480	HSD11B2	GCGCTC	1.7	14.3256	0.4834	GCACTC	0.97	12.7438	0.1252	-0.43	0.36	0.64
		GGCGCG	1.74	1.2617	0.3556	GGCGCA	-1.81	43.6662	-0.3929	-2.04	0.75	0.9
		GCG	4.34		0.06	GCA	-2.88		-0.08	-1.66	-0.14	0.55
rs12097	LAMP2	GTACGC	0.89	5.2827	0.2665	GTTCGC	0.75	6.2147	0.1936	-0.16	0.07	0.16
		ACAGTA	-0.89	1.9348	-0.0892	ACAGTT	0.94	1.879	0.0501	-2.06	-0.14	0.3
		GTA	-2.82		-0.08	GTT	-3.33		-0.12	0.18	-0.04	0.17
rs25398	FBN1	GCGCTT	1.14	2.9518	0.1909	GCTCTT	-1.07	1.2348	-0.0797	-1.94	0.27	0.52
		GACGCG	1.24	1.1139	0.1055	GACGCT	1.2	44.9107	0.1099	-0.03	0	0
		GCG	4.34		0.06	GCT	-4.43		-0.12	-2.02	-0.18	0.68
rs222504	GNPTAB	CAGACC	1.25	0.4703	0.364	CAAACC	1.36	11.7323	0.2611	0.09	0.1	0.22
		AGACAG	-1.2	8.5375	-0.2664	AGACAA	1.03	7.9795	0.2122	-1.86	-0.48	0.76
		CAG	2.47		0.06	CAA	-2.47		-0.02	-2	-0.08	0.32
rs413562	CNGB1	GCCGGA	-0.76	93.8122	-0.0073	GCGGGA	-2.38	7.5032	-0.5248	2.15	0.52	0.79
		ACCGCC	1	40.45	0.0105	ACCGCG	-0.86	2.3746	-0.0156	-1.86	0.03	0.07
		GCC	3.24		0.04	GCG	4.34		0.06	0.34	0.02	0.1
rs1049800	SERPINA1	GATGAG	-1.3	72.5521	-0.8869	GACGAG	-1.17	54.1015	-0.3332	-0.1	-0.55	0.81
		CCTGAT	-1.6	20.8286	-0.3578	CCTGAC	-1.21	0.6546	-0.1796	-0.24	-0.18	0.38
		GAT	-5.81		-0.25	GAC	-5.81		-0.12	0	0.13	0.51
rs1053697	COX20	CTCGAT	2	56.8433	0.1856	CTTGAT	-1	0.1288	-0.2103	-1.5	0.4	0.69
		CACCTC	1.1	8.4956	0.339	CACCTT	1.31	5.4555	0.4386	0.19	-0.1	0.22
		CTC	6.13		0.26	CTT	1.8		0.07	-0.71	-0.19	0.71
rs1126744	FGD1	CCACCC	1.17	0.3672	0.0589	CCGCCC	1.29	13.4216	0.375	0.1	-0.32	0.59
		ACCCCA	1.04	2.2496	0.2335	ACCCCG	0.92	0.1312	0.1757	-0.11	0.06	0.13
		CCA	3.16		0.07	CCG	7.24		0.2	1.29	0.12	0.47
rs1340990	ABCB7	GCAGTG	1.21	3.6694	-0.0242	GCGGTG	-1.09	6.8138	-0.066	-1.9	0.04	0.09
		TATGCA	-1.02	33.3787	-0.2847	TATGCG	-0.88	1.0149	-0.2065	-0.14	-0.08	0.18
		GCA	-2.88		-0.08	GCG	4.34		0.06	-2.51	0.14	0.55
rs1790765	CABP4	CCCGAG	1.37	31.9646	0.0836	CCTGAG	-1.21	13.0675	-0.2054	-1.88	0.29	0.55
		GGCCCC	1.14	1.221	0.1345	GGCCCT	-1.14	7.2737	-0.0889	-2	0.22	0.45
		CCC	3.03		0.26	CCT	5.46		0.03	0.8	-0.23	0.82
rs1801188	DMD	AATGAA	2.37	134.866	0.1744	AACGAA	-0.95	47.7072	-0.0977	-1.4	0.27	0.52
		TTGAAT	-0.93	0.5865	-0.0154	TTGAAC	1.02	1.8847	0.0426	-2.1	-0.06	0.13
		AAT	-1.81		-0.08	AAC	-1.81		-0.07	0	0.01	0.07
rs1953337	PCDH19	CTGCAA	1.07	14.5975	0.0507	CCGCAA	-0.68	2.825	-0.0043	-1.63	0.05	0.11
		TCACTG	1.06	8.335	0.2683	TCACCG	0.95	5.5227	0.2381	-0.1	0.03	0.07
		CTG	2.23		0.29	CCG	7.24		0.2	2.25	-0.1	0.39
rs2227906	SCN4A	ACTGTG	-1.21	13.468	-0.2828	ACGGTG	1.88	13.6901	0.5836	-2.55	-0.87	0.93
		CAGACT	1.02	0.006	0.0569	CAGACG	-1.04	1.0965	-0.1096	-2.02	0.17	0.36
		ACT	2		-0.02	ACG	1.96		0.04	-0.02	0.05	0.2
rs2227907	SCN4A	GCCGGA	-0.76	93.8122	-0.0073	GCTGGA	-1.24	22.0352	-0.3854	0.64	0.38	0.67
		GACGCC	1.61	19.8798	0.1604	GACGCT	1.2	44.9107	0.1099	-0.26	0.05	0.11
		GCC	3.24		0.04	GCT	-4.43		-0.12	-2.36	-0.16	0.62
rs2272068	OTOF	CTCTTC	1.89	188.967	1.4673	CTTTTC	0.97	0.0304	0.2465	-0.48	1.22	0.98
		CTGCTC	1.42	2.0033	1.089	CTGCTT	1.14	1.4625	0.366	-0.2	0.72	0.89
		CTC	6.13		0.26	CTT	1.8		0.07	-0.71	-0.19	0.71
rs2272071	OTOF	GTGGCT	-1.37	7.2597	-0.4829	GTAGCT	-2.5	11.2889	-0.5909	0.83	0.11	0.24
		ACGGTG	1.88	13.6901	0.5836	ACGGTA	-0.68	0.1068	-0.0427	-1.36	0.63	0.86
		GTG	-1.99		-0.11	GTA	-2.82		-0.08	0.41	0.03	0.13
rs2273051	COL4A5	CAAGAT	-2.05	16.5307	-0.3464	CAGGAT	-1.19	8.323	-0.2255	-0.42	-0.12	0.26
		GGTCAA	-1.49	1.7202	-0.2964	GGTCAG	-1.05	8.6671	-0.0168	-0.3	-0.28	0.54
		CAA	-2.47		-0.02	CAG	2.47		0.06	-2	0.08	0.32
rs2305181	FGFR3	ATTGGA	-1.08	68.7565	-0.7998	ATCGGA	-0.89	21.1081	-0.3407	-0.17	-0.46	0.75
		CGCATT	-1.27	2.8602	-0.596	CGCATC	-1.15	26.3259	-0.7098	-0.09	0.11	0.24
		ATT	-4.82		-0.2	ATC	-3.46		-0.06	-0.28	0.14	0.55
rs2413502	PLA2G6	AACGTG	-1.53	14.1147	-0.0419	AATGTG	-1.66	5.8944	-1.1242	0.09	1.08	0.97
		GACAAC	-1.49	9.8361	-0.1966	GACAAT	-1.03	0.6312	-0.3428	-0.31	0.15	0.32
		AAC	-1.81		-0.07	AAT	-1.81		-0.08	0	-0.01	0.07
rs2885349	CCDC40	TCGGAG	1.07	32.4523	0.119	TCAGAG	1.14	34.7011	0.0447	0.06	0.07	0.16
		CCGTCG	1.09	25.9785	0.3926	CCGTCA	-1.08	10.3555	-0.114	-1.99	0.51	0.79
		TCG	1.62		0.07	TCA	3.84		0.04	1.37	-0.03	0.13
rs2960452	MAGI2	CCGGCG	1.04	10.9042	0.2927	CCCGCG	1.3	27.8399	0.6087	0.25	-0.32	0.59
		GCCCCG	1.07	14.6075	0.3848	GCCCCC	1.12	4.9931	0.2767	0.05	0.11	0.24
		CCG	7.24		0.2	CCC	3.03		0.26	-0.58	0.06	0.24
rs3024810	SFTPB	GACAGC	-1.18	32.3406	-0.0817	GATAGC	-0.84	44.0326	-0.0344	-0.28	-0.05	0.11
		GATGAC	-1.5	30.7294	-0.2611	GATGAT	-1.23	133.986	-0.451	-0.18	0.19	0.39
		GAC	-5.81		-0.12	GAT	-5.81		-0.25	0	-0.13	0.51
rs3751889	CACNA1H	GGTGAG	-1.07	0.2969	-0.1	GGCGAG	-1.11	45.2815	-0.0892	0.03	-0.01	0.02
		CCTGGT	1	5.5426	0.1555	CCTGGC	1.19	0.4656	0.0848	0.19	0.07	0.16
		GGT	-7.04		-0.16	GGC	-2.77		-0.04	-0.61	0.12	0.47
rs3820216	RYR2	AAAGAG	-1.75	18.2037	-0.0316	AAGGAG	-1.31	0.1176	-0.3431	-0.25	0.31	0.58
		GTTAAA	-1	1.0846	-0.2223	GTTAAG	-1	27.7514	-0.1978	0	-0.02	0.04
		AAA	-1.87		-0.18	AAG	-1.87		-0.27	0	-0.1	0.39
rs4997760	OTOF	TCGGCA	0.7	0.6237	0.071	TCAGCA	-1.03	13.6784	-0.0671	-2.48	0.14	0.3
		GGCTCG	-1.06	4.2179	-0.1234	GGCTCA	0.99	1.5975	0.1847	-1.93	-0.31	0.58
		TCG	1.62		0.07	TCA	3.84		0.04	1.37	-0.03	0.13
rs5927083	DMD	AGATGG	-0.79	2.2865	-0.0212	AGGTGG	1.12	2.886	0.5693	-2.41	-0.59	0.84
		TGTAGA	-0.78	7.3311	-0.0935	TGTAGG	-0.63	13.1586	-0.0102	-0.2	-0.08	0.18
		AGA	2.23		0.1	AGG	4.11		0.17	0.85	0.08	0.32
rs6614552	SHROOM4	GAAGAA	-2.05	49.9536	-0.2967	GAGGAA	-1.59	35.643	-0.0441	-0.23	-0.25	0.49
		GAGGAA	-1.59	35.643	-0.0441	GAGGAG	-1.55	12.8699	-0.2107	-0.02	0.17	0.36
		GAA	-2.99		-0.14	GAG	-2.99		-0.11	0	0.02	0.1
rs7884085	COL4A5	CTTCCA	1.06	12.5425	0.1431	CTCCCA	1.01	1.1846	0.1787	-0.05	-0.04	0.09
		GGACTT	-0.95	0.3633	-0.0224	GGACTC	-1.04	3.8546	-0.0953	0.09	0.07	0.16
		CTT	1.8		0.07	CTC	6.13		0.26	2.42	0.19	0.71
rs7903475	CDH23	TCCGAG	1.13	31.9335	0.1597	TCTGAG	1.12	6.1993	0.0658	0	0.09	0.2
		AGCTCC	1.29	3.6849	1.1181	AGCTCT	1.22	10.357	0.5812	-0.05	0.54	0.81
		TCC	2.78		0.29	TCT	2.13		0.12	-0.23	-0.17	0.65
rs8002488	FREM2	CCCGGG	1.13	4.348	0.2986	CCAGGG	1.13	10.8472	0.2901	-0.01	0.01	0.02
		CAGCCC	1.15	9.171	0.9212	CAGCCA	1.3	1.7383	0.7989	0.13	0.12	0.26
		CCC	3.03		0.26	CCA	3.16		0.07	0.04	-0.19	0.71
rs10896187	NDUFV1	GGCAAG	-1.39	3.3618	-0.6297	GGGAAG	-1.31	37.2436	-0.626	-0.06	0	0
		ATTGGC	-1.02	2.1738	-0.6014	ATTGGG	-0.99	7.7624	-0.4089	-0.04	-0.19	0.39
		GGC	-2.77		-0.04	GGG	5.8		0.05	-3.1	0.09	0.36
rs11227859	NDUFV1	GCTGCG	1.01	0.0646	0.0426	GCCGCG	1.53	4.04	0.2535	0.51	-0.21	0.43
		ACAGCT	-1.51	25.492	-0.6801	ACAGCC	1.18	2.9549	0.021	-1.78	-0.7	0.89
		GCT	-4.43		-0.12	GCC	3.24		0.04	-1.73	0.16	0.62
rs11570679	PLA2G6	ACGGCC	1.14	12.8377	0.1169	ACAGCC	1.18	2.9549	0.021	0.03	0.1	0.22
		AACACG	0.93	7.9507	0.0856	AACACA	-1.41	1.7744	-0.3815	-2.52	0.47	0.76
		ACG	1.96		0.04	ACA	2.2		-0.02	0.12	-0.06	0.24
rs11823045	OTOG	TCCGTG	-1.18	20.7114	-0.2501	TCTGTG	-1.25	33.7986	-0.2033	0.06	-0.05	0.11
		GACTCC	-1.4	5.3895	-0.3582	GACTCT	-1.01	1.1055	-0.0478	-0.28	-0.31	0.58
		TCC	2.78		0.29	TCT	2.13		0.12	-0.23	-0.17	0.65
rs12011040	AFF2	TCGGAT	-0.85	1.1017	-0.0098	TCAGAT	-1.77	66.3932	-0.2776	1.07	0.27	0.52
		GAGTCG	-0.96	0.7963	-0.0833	GAGTCA	1.13	1.6738	0.1437	-2.18	-0.23	0.46
		TCG	1.62		0.07	TCA	3.84		0.04	1.37	-0.03	0.13
rs12011120	FGD1	ACTTTC	1.12	1.7436	0.2072	ACCTTC	1.32	80.4223	0.3135	0.17	-0.11	0.24
		GAGACT	-1.07	0.1701	-0.0249	GAGACC	1.22	3.1975	-0.0071	-2.15	-0.02	0.04
		ACT	2		-0.02	ACC	2.24		0.07	0.12	0.09	0.36
rs12316424	OTOGL	TGTCAT	0.83	0.1186	0.0381	TGCCAT	-1.3	4.6184	-0.1718	-2.57	0.21	0.43
		AATTGT	1.3	2.9655	0.3022	AATTGC	0.82	22.5883	0.1097	-0.37	0.19	0.39
		TGT	2.17		0.17	TGC	2.17		0.34	0	0.17	0.65
rs12438025	STRC	CTCCAG	1.37	2.1638	0.3884	CTGCAG	1.37	7.6368	0.6435	0	-0.26	0.51
		CATCTC	0.94	0.6972	0.2894	CATCTG	1.35	10.82	0.6999	0.44	-0.41	0.7
		CTC	6.13		0.26	CTG	2.23		0.29	-0.64	0.04	0.17
rs13438302	MAGI2	CCCAGC	1.46	102.935	0.6499	CCGAGC	0.91	1.7157	0.1301	-0.38	0.52	0.79
		CTGCCC	1.39	37.2336	1.661	CTGCCG	1.12	0.2567	0.5791	-0.19	1.08	0.97
		CCC	3.03		0.26	CCG	7.24		0.2	1.39	-0.06	0.24
rs16910744	FBP1	ACGTGT	-1	4.3414	-0.1651	ACTTGT	0.93	3.3109	0.356	-1.93	-0.52	0.79
		GCCACG	1.32	26.355	0.3837	GCCACT	1.06	5.2459	0.0294	-0.2	0.35	0.63
		ACG	1.96		0.04	ACT	2		-0.02	0.02	-0.05	0.2
rs16926021	KIAA1279	CAGTCT	1.14	0.9482	0.2968	CAATCT	-0.7	12.1413	-0.0698	-1.62	0.37	0.66
		AAACAG	-1.22	1.513	-0.0941	AAACAA	-1.21	24.4613	-0.2176	-0.01	0.12	0.26
		CAG	2.47		0.06	CAA	-2.47		-0.02	-2	-0.08	0.32
rs17544885	NEK1	GAAAAG	-1.41	23.7639	-0.0483	GAGAAG	-1.39	22.4039	-0.3765	-0.02	0.33	0.61
		GGTGAA	-1.35	17.9102	-0.2459	GGTGAG	-1.07	0.2969	-0.1	-0.21	-0.15	0.32
		GAA	-2.99		-0.14	GAG	-2.99		-0.11	0	0.02	0.1
rs28444388	MET	ATCGTC	1.01	3.6852	0.054	ATTGTC	1.05	6.6484	0.0475	0.04	0.01	0.02
		AAGATC	-1.45	0.5253	-0.3883	AAGATT	-1.21	2.3252	-0.5411	-0.17	0.15	0.32
		ATC	-3.46		-0.06	ATT	-4.82		-0.2	0.39	-0.14	0.55
rs28460440	CSF2RA	GTGGGA	-1.12	5.4649	-0.56	GTAGGA	-0.96	1.2529	-0.294	-0.14	-0.27	0.52
		ATCGTG	1.21	8.6781	0.1092	ATCGTA	1.18	14.6509	0.2027	-0.03	-0.09	0.2
		GTG	-1.99		-0.11	GTA	-2.82		-0.08	0.41	0.03	0.13
rs28623148	MURC	TCAGGC	1.53	3.4899	0.3662	TCTGGC	-1.04	0.1747	-0.1456	-1.68	0.51	0.79
		AAGTCA	1.15	3.5362	0.0273	AAGTCT	-1.2	1.5191	-0.3513	-2.04	0.38	0.67
		TCA	3.84		0.04	TCT	2.13		0.12	-0.45	0.08	0.32
rs34123220	SLC37A4	GCTATC	-1.69	30.9386	-0.5346	GCCATC	4.25	143.598	0.9013	-3.52	-1.44	0.99
		TATGCT	-1.33	19.5786	-0.5755	TATGCC	-1.92	18.2808	-0.9796	0.45	0.4	0.69
		GCT	-4.43		-0.12	GCC	3.24		0.04	-1.73	0.16	0.62
rs34271945	NTRK1	GGAGGC	-1.37	4.6717	-0.6787	GGGGGC	1.95	29.1712	0.1435	-2.42	-0.82	0.92
		GTGGGA	-1.12	5.4649	-0.56	GTGGGG	-1.37	2.083	-0.0625	0.22	-0.5	0.78
		GGA	-3.1		-0.14	GGG	5.8		0.05	-2.87	0.19	0.71
rs34567655	FSCN2	CCTGGC	1.19	0.4656	0.0848	CCCGGC	2.42	26.6129	0.7497	1.04	-0.66	0.87
		CGACCT	-0.75	1.6578	-0.0132	CGACCC	-1.26	1.393	-0.2773	0.67	0.26	0.51
		CCT	5.46		0.03	CCC	3.03		0.26	-0.44	0.23	0.82
rs34582941	PDHX	ATCGTG	1.21	8.6781	0.1092	ATTGTG	-1.55	3.4823	-0.8132	-2.28	0.92	0.94
		AAAATC	-1.09	2.9384	-0.3306	AAAATT	-1.4	4.5421	-0.5956	0.28	0.26	0.51
		ATC	-3.46		-0.06	ATT	-4.82		-0.2	0.39	-0.14	0.55
rs34591580	TRMU	ACGCTC	1.74	2.5039	0.4484	ACACTC	0.86	15.8189	0.0219	-0.51	0.43	0.72
		TACACG	0.91	15.2826	0.0219	TACACA	-1.01	0.7035	-0.3155	-2.11	0.34	0.62
		ACG	1.96		0.04	ACA	2.2		-0.02	0.12	-0.06	0.24
rs35281128	FLNC	GCGGAT	1.75	4.6357	0.2028	GCAGAT	-1.42	39.7757	-0.5338	-1.81	0.74	0.9
		AACGCG	-0.9	0.8446	-0.147	AACGCA	-0.83	13.9081	-0.1107	-0.08	-0.04	0.09
		GCG	4.34		0.06	GCA	-2.88		-0.08	-1.66	-0.14	0.55
rs35331337	MRPL44	CCTGAG	-1.21	13.0675	-0.2054	CCCGAG	1.37	31.9646	0.0836	-2.13	-0.29	0.55
		GGACCT	-1.02	0.8316	-0.0227	GGACCC	1.01	5.5759	0.0063	-2	-0.03	0.07
		CCT	5.46		0.03	CCC	3.03		0.26	-0.44	0.23	0.82
rs35426428	DIABLO	TCGGAG	1.07	32.4523	0.119	TCAGAG	1.14	34.7011	0.0447	0.06	0.07	0.16
		GAGTCG	-0.96	0.7963	-0.0833	GAGTCA	1.13	1.6738	0.1437	-2.18	-0.23	0.46
		TCG	1.62		0.07	TCA	3.84		0.04	1.37	-0.03	0.13
rs35566549	RYR1	TCGCCC	1.03	36.2805	0.6005	TCTCCC	2.77	11.4912	0.9533	1.7	-0.35	0.63
		TTCTCG	1.1	4.9222	0.0138	TTCTCT	1.07	0.6593	0.5038	-0.02	-0.49	0.77
		TCG	1.62		0.07	TCT	2.13		0.12	0.31	0.05	0.2
rs35718384	ARSE	GCACCA	0.96	4.9178	0.0159	GCGCCA	1.64	9.4111	0.3496	0.7	-0.33	0.61
		TTGGCA	-1.11	14.447	-0.1166	TTGGCG	-0.86	0.8796	-0.0691	-0.22	-0.05	0.11
		GCA	-2.88		-0.08	GCG	4.34		0.06	-2.51	0.14	0.55
rs41306391	COL5A1	CCCGAC	1.4	21.5639	0.2734	CCTGAC	-1.21	0.6546	-0.1796	-1.87	0.45	0.74
		AACCCC	1.22	6.9739	0.2661	AACCCT	1.02	0.6727	0.0959	-0.17	0.17	0.36
		CCC	3.03		0.26	CCT	5.46		0.03	0.8	-0.23	0.82
rs56314318	VCL	AGGGGC	-0.98	5.8188	-0.0909	AGAGGC	1.15	8.5129	0.1337	-2.17	-0.22	0.45
		TCAAGG	0.95	0.7211	0.3121	TCAAGA	-1.09	0.9677	-0.3578	-2.15	0.67	0.87
		AGG	4.11		0.17	AGA	2.23		0.1	-0.46	-0.08	0.32
rs56413529	VCL	GATGCC	-1.44	35.805	-0.6766	GACGCC	1.61	19.8798	0.1604	-2.12	-0.84	0.93
		GAAGAT	-1.47	104.295	-0.5281	GAAGAC	-1.33	1.282	-0.205	-0.09	-0.32	0.59
		GAT	-5.81		-0.25	GAC	-5.81		-0.12	0	0.13	0.51
rs61729545	COL5A1	GCGGGT	-1.12	1.2741	-0.2073	GCAGGT	-1.03	2.8231	-0.1897	-0.08	-0.02	0.04
		CCCGCG	1.3	27.8399	0.6087	CCCGCA	-1.47	38.1733	-0.1493	-2.13	0.76	0.91
		GCG	4.34		0.06	GCA	-2.88		-0.08	-1.66	-0.14	0.55
rs61731248	OTOG	GCGTGT	0.76	0.43	0.1347	GCATGT	0.77	2.7856	0.328	0.01	-0.19	0.39
		CGGGCG	-1.06	37.08	-0.2521	CGGGCA	1.14	2.6014	0.3387	-2.07	-0.59	0.84
		GCG	4.34		0.06	GCA	-2.88		-0.08	-1.66	-0.14	0.55
rs61734950	CCDC40	CTCACC	1.77	68.7999	0.8879	CTTACC	0.87	6.3819	0.0632	-0.51	0.82	0.92
		CAGCTC	1.17	4.6061	0.1493	CAGCTT	1.07	2.1074	0.1245	-0.08	0.02	0.04
		CTC	6.13		0.26	CTT	1.8		0.07	-0.71	-0.19	0.71
rs61737536	MAN2B1	ACCGCG	-0.86	2.3746	-0.0156	ACTGCG	-1.69	5.3474	-0.3821	0.97	0.37	0.66
		CCGACC	0.83	3.0913	0.2112	CCGACT	1.15	4.419	0.3087	0.39	-0.1	0.22
		ACC	2.24		0.07	ACT	2		-0.02	-0.1	-0.09	0.36
rs61739876	RMND1	AAAGCA	-1.12	7.4435	-0.1785	AAGGCA	-1.71	1.8778	-0.5583	0.52	0.38	0.67
		CTAAAA	-0.97	0.6898	-0.0994	CTAAAG	-1.53	5.2253	-0.2855	0.58	0.19	0.39
		AAA	-1.87		-0.18	AAG	-1.87		-0.27	0	-0.1	0.39
rs61751219	HSPD1	GTCACA	-0.97	0.0502	-0.1024	GTTACA	-0.92	0.143	-0.2038	-0.05	0.1	0.22
		GATGTC	-1.11	15.9325	-0.1898	GATGTT	-1.55	24.6011	-0.5215	0.4	0.33	0.61
		GTC	4		0.02	GTT	-3.33		-0.12	-1.83	-0.14	0.55
rs61754631	GPC3	GCAACT	-1.39	3.0266	-0.3672	GCGACT	-0.81	10.41	-0.119	-0.42	-0.25	0.49
		CAGGCA	1.27	2.6649	0.0307	CAGGCG	-1.09	0.1489	-0.0203	-1.85	0.05	0.11
		GCA	-2.88		-0.08	GCG	4.34		0.06	-2.51	0.14	0.55
rs72857097	SCARB2	CTGCTG	2.08	22.4068	0.6905	CTCCTG	1.83	7.606	1.4946	-0.12	-0.8	0.92
		CTCCTG	1.83	7.606	1.4946	CTCCTC	1.21	20.6228	0.5748	-0.34	0.92	0.94
		CTG	2.23		0.29	CTC	6.13		0.26	1.75	-0.04	0.17
rs74032864	ZNF469	CCCGAA	-0.95	53.3953	-0.0095	CCAGAA	-1.8	38.6526	-0.4275	0.9	0.42	0.71
		CTTCCC	1.18	2.3033	0.46	CTTCCA	1.06	12.5425	0.1431	-0.1	0.32	0.59
		CCC	3.03		0.26	CCA	3.16		0.07	0.04	-0.19	0.71
rs74852641	COL6A1	CCGGAC	1.05	5.9779	0.1012	CCAGAC	-1.09	1.236	-0.0579	-2.04	0.16	0.34
		GGGCCG	1.7	17.7331	0.534	GGGCCA	-1.63	4.3091	-0.3084	-1.96	0.84	0.93
		CCG	7.24		0.2	CCA	3.16		0.07	-0.56	-0.12	0.47
rs76587489	LRIT3	ACGTGG	0.83	1.478	0.1357	ACATGG	-1.52	3.1515	-0.1293	-2.84	0.26	0.51
		TTGACG	-1.12	2.7667	-0.21	TTGACA	0.87	2.1856	0.1054	-1.78	-0.32	0.59
		ACG	1.96		0.04	ACA	2.2		-0.02	0.12	-0.06	0.24
rs77226678	GLB1	CTGATG	1.13	10.3799	0.4296	CTCATG	1.26	27.1684	0.0364	0.11	0.39	0.68
		ATCCTG	1.77	6.7786	1.2647	ATCCTC	1.13	2.2216	0.149	-0.36	1.12	0.97
		CTG	2.23		0.29	CTC	6.13		0.26	1.75	-0.04	0.17
rs77895476	MYH14	GTCGCA	0.71	31.1727	0.0256	GTTGCA	-1.53	3.9641	-0.4025	-3.16	0.43	0.72
		AACGTC	-0.98	3.1926	-0.1805	AACGTT	-0.73	26.6446	-0.0057	-0.26	-0.17	0.36
		GTC	4		0.02	GTT	-3.33		-0.12	-1.83	-0.14	0.55
rs78281932	RYR2	CTGGCG	1.39	20.6479	0.4528	CTAGCG	0.55	4.5063	0.0271	-0.61	0.43	0.72
		TTGCTG	1.22	5.0217	0.15	TTGCTA	0.8	0.5114	0.0737	-0.34	0.08	0.18
		CTG	2.23		0.29	CTA	-3.38		-0.01	-2.52	-0.31	0.96
rs79945262	TRIOBP	GCCCAG	1.53	20.6377	-0.0163	GCACAG	1.07	3.2048	0.1202	-0.31	-0.14	0.3
		TGTGCC	1.12	20.2934	1.4487	TGTGCA	0.94	23.9328	0.6086	-0.16	0.84	0.93
		GCC	3.24		0.04	GCA	-2.88		-0.08	-1.89	-0.12	0.47
rs112637437	PRNP	CCCCAT	-1.02	1.3104	-0.069	CCTCAT	-1.35	4.4062	-0.2154	0.31	0.15	0.32
		CAGCCC	1.15	9.171	0.9212	CAGCCT	1.38	1.0403	0.2297	0.2	0.69	0.88
		CCC	3.03		0.26	CCT	5.46		0.03	0.8	-0.23	0.82
rs146811565	GLI2	TCCCTG	1.3	12.2576	0.9919	TCTCTG	1.09	3.3894	0.6292	-0.16	0.36	0.64
		CTGTCC	1.26	0.4708	1.0368	CTGTCT	-1.54	4.2667	-0.0512	-2.22	1.09	0.97
		TCC	2.78		0.29	TCT	2.13		0.12	-0.23	-0.17	0.65
rs184087864	IQSEC2	CTGCCC	1.39	37.2336	1.661	CTACCC	1.02	6.0271	0.3586	-0.27	1.3	0.99
		CCACTG	1.07	9.5813	0.4202	CCACTA	0.74	0.6757	0.1465	-0.31	0.27	0.52
		CTG	2.23		0.29	CTA	-3.38		-0.01	-2.52	-0.31	0.96
