# Supplementary material for: Bicodon bias can determine the role of synonymous SNPs in human diseases
Source: BMC Genomics. 2017 Mar 13;18:227. doi: 10.1186/s12864-017-3609-6 (PMC5347174; doi:10.1186/s12864-017-3609-6)
Supplement: Additional file 6 — Table S3. Statistical features of 3904 bicodons in the human genome. The first column corresponds to the amino acid pair (∗ symbolizes stop codon), the second column to the corresponding bicodon, the third and fourth columns list the number of occurrences of bicodons in the low and high PA samples, respectively. The fifth and sixth columns correspond to the residual scores \documentclass[12pt]{minimal} \usepackage{amsmath} \usepackage{wasysym} \usepackage{amsfonts} \usepackage{amssymb} \usepackage{amsbsy} \usepackage{mathrsfs} \usepackage{upgreek} \setlength{\oddsidemargin}{-69pt} \begin{document}$\chi _{L}^{2}$\end{document}χL2 and \documentclass[12pt]{minimal} \usepackage{amsmath} \usepackage{wasysym} \usepackage{amsfonts} \usepackage{amssymb} \usepackage{amsbsy} \usepackage{mathrsfs} \usepackage{upgreek} \setlength{\oddsidemargin}{-69pt} \begin{document}$\chi _{H}^{2}$\end{document}χH2 computed over the low and high PA samples, respectively. The last two columns correspond to the signed log[p-value] and the pause propensity values of each bicodon, respectively. (XLS 587 kb) [file 12864_2017_3609_MOESM6_ESM.xls]

## Sheet: Sheet1
Aminoacid pair	Bicodon	# of occurrence in LPA	# of occurrence in HPA	Chi in LPA	Chi in HPA	S Log(p-value)	Pause propensity
A*	GCTTAA	1	1	0.0391	0.708	0.309	-0.0297
A*	GCTTGA	1	0	0.5793	3.4508	0.3979	1.122
A*	GCTTAG	0	1	0.9874	0.094	-0.2218	-1.1517
A*	GCCTAA	1	3	0.5758	0.0493	-0.4518	-2.3332
A*	GCCTGA	4	11	0.0385	6.4994	-0.9367	-8.181
A*	GCCTAG	3	2	0.9903	0.0009	0.63	1.0626
A*	GCATAA	3	7	3.655	13.7483	-0.6437	-4.696
A*	GCATGA	1	0	0.3594	2.8853	0.3979	1.122
A*	GCATAG	2	2	1.5679	0.6597	0.4432	-0.0594
A*	GCGTAA	0	0	0.7249	1.0786	0	0
A*	GCGTGA	0	0	1.2521	1.642	0	0
A*	GCGTAG	2	0	3.3948	0.6458	0.8109	2.2441
L*	TTATAA	2	2	1.803	0.3686	0.4271	-0.0393
L*	TTATGA	1	1	0.105	0.4912	0.3016	-0.0196
L*	TTATAG	0	1	0.648	0.0608	-0.2585	-0.7615
L*	TTGTAA	1	2	0.2138	0.0694	-0.3832	-0.7811
L*	TTGTGA	4	4	0.589	0.0302	0.5659	-0.0785
L*	TTGTAG	2	1	0.4023	0.1356	0.4746	0.7222
L*	CTTTAA	4	3	3.3892	0.2226	0.6151	0.683
L*	CTTTGA	3	5	0.0096	0.6631	-0.5757	-1.5819
L*	CTTTAG	0	5	1.3305	9.6303	-1.327	-3.8075
L*	CTCTAA	2	2	0.2708	0.6965	0.4271	-0.0393
L*	CTCTGA	9	9	3.2432	2.3157	0.7409	-0.1768
L*	CTCTAG	2	1	0.0487	0.6094	0.4746	0.7222
L*	CTATAA	1	3	0.0242	1.953	-0.5195	-1.5426
L*	CTATGA	2	3	0.1837	0.4068	-0.4623	-0.8008
L*	CTATAG	0	0	0.694	0.8181	0	0
L*	CTGTAA	1	2	3.9777	4.4599	-0.3832	-0.7811
L*	CTGTGA	10	11	0	0.1023	-0.7334	-0.9579
L*	CTGTAG	4	4	0.1059	0.1226	0.5659	-0.0785
R*	CGTTAA	0	0	0.4234	0.5561	0	0
R*	CGTTGA	0	0	0.7314	0.8466	0	0
R*	CGTTAG	1	0	1.2567	0.333	0.29	1.6514
R*	CGCTAA	0	3	1.1932	2.6855	-0.9746	-5.0852
R*	CGCTGA	4	2	1.8241	0.0156	0.5953	3.2153
R*	CGCTAG	1	0	0.0011	0.7201	0.29	1.6514
R*	CGATAA	0	1	0.5703	0.1154	-0.3123	-1.6951
R*	CGATGA	1	0	0.0002	1.0856	0.29	1.6514
R*	CGATAG	0	1	0.4623	0.769	-0.3123	-1.6951
R*	CGGTAA	0	0	1.1722	1.3423	0	0
R*	CGGTGA	3	1	0.4699	0.5327	0.5795	3.259
R*	CGGTAG	2	0	1.16	0.8036	0.5911	3.3027
R*	AGATAA	1	2	0.0141	0.6243	-0.4269	-1.7387
R*	AGATGA	3	2	0.5726	0.0346	0.4703	1.564
R*	AGATAG	1	0	0.0084	0.6897	0.29	1.6514
R*	AGGTAA	2	1	0.5925	0.0132	0.4034	1.6076
R*	AGGTGA	1	4	0.5133	3.0792	-0.8708	-5.1289
R*	AGGTAG	0	2	0.9469	2.6286	-0.6368	-3.3901
K*	AAATAA	6	7	1.3671	0.2117	-0.6486	-0.4835
K*	AAATGA	5	3	0.3293	3.9617	0.8598	0.7835
K*	AAATAG	5	8	1.2792	5.6902	-0.6296	-1.3101
K*	AAGTAA	6	7	0.0303	0.3886	-0.6486	-0.4835
K*	AAGTGA	3	15	4.5853	0.1714	-1.9939	-5.0572
K*	AAGTAG	8	6	2.6578	0.092	0.9808	0.7511
N*	AATTAA	1	6	0.5833	1.9411	-0.9924	-3.8344
N*	AATTGA	3	1	0.1135	3.402	0.7928	1.4669
N*	AATTAG	1	1	0.2946	0.5371	0.3032	-0.0196
N*	AACTAA	0	5	2.696	0.1258	-1.2463	-3.8147
N*	AACTGA	9	9	4.051	0.9651	0.8034	-0.1771
N*	AACTAG	3	2	0.3037	0.1205	0.6013	0.7039
D*	GATTAA	4	4	0.229	0.0434	0.5289	-0.0623
D*	GATTGA	5	2	0.0359	2.2162	0.7405	1.7347
D*	GATTAG	3	1	0.0779	0.6215	0.5671	1.1617
D*	GACTAA	4	5	0.0094	0.2048	-0.5958	-0.6665
D*	GACTGA	8	10	0.0772	2.2989	-0.7703	-1.3331
D*	GACTAG	2	2	0.5786	0.0813	0.4095	-0.0311
F*	TTTTAA	4	1	0.3355	1.1882	0.6839	1.8153
F*	TTTTGA	2	3	1.9496	0.4015	-0.553	-0.6589
F*	TTTTAG	0	1	2.4295	0.2867	-0.3522	-0.6266
F*	TTCTAA	6	3	0.9162	0.0918	0.6424	1.783
F*	TTCTGA	9	7	0.5529	0.4482	0.611	1.1078
F*	TTCTAG	4	5	0.1492	3.8265	-0.655	-0.6913
C*	TGTTAA	0	1	2.6151	0.3297	-0.4424	-1.0078
C*	TGTTGA	2	2	1.4025	0.1737	0.4749	-0.0519
C*	TGTTAG	3	0	0.3655	1.0551	0.6055	2.9453
C*	TGCTAA	4	2	0.0033	0.0676	0.4503	1.9116
C*	TGCTGA	12	5	4.1659	0.4922	0.6938	6.7425
C*	TGCTAG	2	3	0.4198	1.6941	-0.7168	-1.0597
P*	CCTTAA	2	1	0.0084	0.3267	0.3501	1.0808
P*	CCTTGA	4	4	0.0268	0.6553	0.6209	-0.1175
P*	CCTTAG	1	0	0.3078	1.0524	0.2162	1.1102
P*	CCCTAA	6	2	2.9094	0.0043	0.6582	4.382
P*	CCCTGA	4	6	0.2912	2.4783	-1.0202	-2.3967
P*	CCCTAG	3	1	0.1202	0.0515	0.444	2.191
P*	CCATAA	2	1	0.0165	0.3026	0.3501	1.0808
P*	CCATGA	5	2	0.3913	0.1472	0.5546	3.2718
P*	CCATAG	2	2	0.0284	0.9109	0.4516	-0.0588
P*	CCGTAA	0	0	1.4076	0.8338	0	0
P*	CCGTGA	1	0	0.8426	1.2693	0.2162	1.1102
P*	CCGTAG	1	1	0.0174	0.5024	0.3131	-0.0294
Q*	CAATAA	4	0	4.0303	2.1704	1.4249	2.5239
Q*	CAATGA	4	1	0.7135	1.6067	0.9544	1.8762
Q*	CAATAG	2	0	0.475	1.2995	0.6887	1.2619
Q*	CAGTAA	1	6	2.9087	0.0042	-1.1625	-3.2551
Q*	CAGTGA	10	13	0.4401	1.3992	-0.663	-2.1101
Q*	CAGTAG	1	6	2.0691	1.4489	-1.1625	-3.2551
S*	TCTTAA	5	3	3.2877	0.0075	0.6819	1.6551
S*	TCTTGA	3	1	0.2155	2.5739	0.6308	1.7007
S*	TCTTAG	2	0	0.0141	1.7084	0.6342	1.7235
S*	TCCTAA	3	2	0.0133	0.7444	0.5111	0.8161
S*	TCCTGA	4	12	0.4271	7.4843	-1.5638	-7.1677
S*	TCCTAG	6	3	4.4507	0.3048	0.8319	2.5168
S*	TCATAA	0	2	1.7084	0.0453	-0.5799	-1.7691
S*	TCATGA	2	4	0.3064	0.0602	-0.5987	-1.8147
S*	TCATAG	2	3	0.2732	1.8586	-0.4831	-0.9301
S*	TCGTAA	0	0	0.9144	1.0895	0	0
S*	TCGTGA	1	0	0.2126	1.6586	0.3147	0.8617
S*	TCGTAG	1	1	0.0903	0.1853	0.2969	-0.0228
S*	AGTTAA	3	1	0.8413	0.668	0.6308	1.7007
S*	AGTTGA	2	2	0.3728	0.5601	0.4177	-0.0456
S*	AGTTAG	2	1	0.2172	0.0807	0.4358	0.839
S*	AGCTAA	3	5	0.0492	0.3179	-0.6239	-1.8375
S*	AGCTGA	6	8	0.0021	0.7317	-0.6858	-1.906
S*	AGCTAG	2	2	0.2111	0.0462	0.4177	-0.0456
E*	GAATAA	4	9	0.1197	4.087	-0.9287	-2.79
E*	GAATGA	5	8	0.1136	0.1226	-0.6898	-1.7107
E*	GAATAG	4	0	0.5932	2.7802	1.3928	2.1305
E*	GAGTAA	8	6	1.6281	0.0496	0.8075	0.9807
E*	GAGTGA	7	10	0.3807	0	-0.6988	-1.7388
E*	GAGTAG	2	2	1.1106	0.9508	0.4176	-0.0282
T*	ACTTAA	3	1	4.4154	0.0871	0.6987	2.5455
T*	ACTTGA	1	1	0.2513	0.5322	0.2913	-0.0341
T*	ACTTAG	0	0	0.7708	0.8034	0	0
T*	ACCTAA	1	2	0.2229	0.0047	-0.3761	-1.3581
T*	ACCTGA	6	4	3.8121	0.2022	0.7813	2.443
T*	ACCTAG	0	2	1.2942	0.4391	-0.5379	-2.6479
T*	ACATAA	2	3	0.6362	1.163	-0.4425	-1.3922
T*	ACATGA	0	2	1.9796	0.0908	-0.5379	-2.6479
T*	ACATAG	1	2	0.0054	1.0839	-0.3761	-1.3581
T*	ACGTAA	0	0	0.5462	0.7009	0	0
T*	ACGTGA	0	1	0.9435	0.0042	-0.2632	-1.3239
T*	ACGTAG	1	0	0.7012	0.4196	0.3424	1.2898
G*	GGTTAA	2	3	1.5001	3.5114	-0.5092	-1.8442
G*	GGTTGA	1	3	0.161	1.1702	-0.6496	-3.5528
G*	GGTTAG	1	0	0.1294	0.638	0.2808	1.7085
G*	GGCTAA	2	4	0.0279	1.4202	-0.6709	-3.598
G*	GGCTGA	8	4	4.3512	0.112	0.8535	6.6533
G*	GGCTAG	3	3	0.7577	2.0926	0.4754	-0.1357
G*	GGATAA	0	2	1.4704	0.0899	-0.6562	-3.5076
G*	GGATGA	0	1	2.5397	0.8698	-0.3222	-1.7538
G*	GGATAG	1	0	0.0309	0.9691	0.2808	1.7085
G*	GGGTAA	0	0	1.635	1.5008	0	0
G*	GGGTGA	4	0	0.4896	2.2847	1.1847	6.8342
G*	GGGTAG	0	0	1.3253	0.8986	0	0
W*	TGGTAA	0	1	1.6959	0.0619	-0.3979	-1.2166
W*	TGGTGA	5	2	1.4637	0.0012	0.5229	3.4928
W*	TGGTAG	1	1	0.1021	0.0705	0.273	-0.0314
H*	CATTAA	2	1	0.1884	0.2037	0.3768	0.8482
H*	CATTGA	1	2	0.9375	0.0612	-0.4493	-0.9174
H*	CATTAG	0	0	1.1941	0.9368	0	0
H*	CACTAA	0	1	2.484	0.7188	-0.3358	-0.8943
H*	CACTGA	9	7	5.1692	3.5871	0.525	1.581
H*	CACTAG	2	1	0	0.0977	0.3768	0.8482
Y*	TATTAA	4	2	1.1607	0.0537	0.5475	1.8296
Y*	TATTGA	3	1	0.2755	1.865	0.5325	1.8545
Y*	TATTAG	1	1	0.4292	0.1195	0.292	-0.0249
Y*	TACTAA	1	5	1.6069	1.1787	-1.2738	-3.8832
Y*	TACTGA	6	8	0.015	2.3063	-0.8117	-2.0784
Y*	TACTAG	5	0	2.0123	1.8508	1.4489	4.6985
I*	ATTTAA	3	1	0.4619	0.3938	0.4765	2.0179
I*	ATTTGA	3	2	0.0738	0.2401	0.434	0.9683
I*	ATTTAG	1	0	0.2539	1.1104	0.2374	1.0225
I*	ATCTAA	3	3	0.0089	0.113	0.5053	-0.0812
I*	ATCTGA	7	3	0.4271	0.1545	0.6946	4.0087
I*	ATCTAG	1	0	0.9571	1.4798	0.2374	1.0225
I*	ATATAA	0	2	1.0195	1.7981	-0.7678	-2.0991
I*	ATATGA	3	3	0.872	2.6053	0.5053	-0.0812
I*	ATATAG	1	2	0.0365	4.8265	-0.5045	-1.0766
V*	GTTTAA	0	5	1.0752	12.3834	-1.7784	-4.4421
V*	GTTTGA	0	2	1.8572	0.0235	-0.6734	-1.7769
V*	GTTTAG	2	0	1.4609	0.7059	0.5547	1.731
V*	GTCTAA	9	3	31.1026	1.3744	1.2185	5.1243
V*	GTCTGA	1	3	1.2908	0.18	-0.6691	-1.7998
V*	GTCTAG	0	3	1.3854	4.6629	-1.0281	-2.6653
V*	GTATAA	1	1	0.1277	0.0651	0.2932	-0.0229
V*	GTATGA	1	0	0.0366	1.1804	0.273	0.8655
V*	GTATAG	0	1	0.5681	0.6183	-0.331	-0.8884
V*	GTGTAA	3	0	0.027	3.2307	0.8458	2.5965
V*	GTGTGA	5	0	0.0854	4.918	1.4586	4.3276
V*	GTGTAG	2	3	0.1698	0.5872	-0.5222	-0.9343
M*	ATGTAA	1	6	0.0151	0.0013	-0.3539	-3.0571
M*	ATGTGA	1	9	0.465	0.0077	-0.4908	-4.882
M*	ATGTAG	2	4	1.281	0.0346	-0.6376	-1.248
AA	GCTGCT	79	91	12.5891	13.25	-1.462	-0.2784
AA	GCTGCC	108	99	2.9434	0.3014	1.284	0.1232
AA	GCTGCA	66	65	9.1264	3.2114	1.1418	-0.014
AA	GCTGCG	33	30	0.06	0.0046	1.0105	0.0426
AA	GCCGCT	21	35	54.397	36.7614	-1.8154	-0.2883
AA	GCCGCC	113	89	12.7401	19.1414	1.7983	0.4181
AA	GCCGCA	29	16	31.2934	49.6003	1.6889	0.243
AA	GCCGCG	47	33	1.0325	3.0075	1.5265	0.2535
AA	GCAGCT	67	63	10.0431	2.2948	1.1517	0.0451
AA	GCAGCC	88	97	1.126	4.4488	-1.3671	-0.2234
AA	GCAGCA	59	59	10.0868	5.4931	1.1237	-0.0302
AA	GCAGCG	35	22	2.2783	0.3111	1.5678	0.2399
AA	GCGGCT	27	35	0.6756	0.9722	-1.2584	-0.1724
AA	GCGGCC	70	76	4.4073	22.1468	-1.2557	-0.1548
AA	GCGGCA	19	27	2.4399	0.1996	-1.2712	-0.1683
AA	GCGGCG	66	70	118.291	221.614	-1.2005	-0.1131
LA	TTAGCT	16	18	1.0545	0.6962	-0.9296	-0.073
LA	TTAGCC	11	23	5.0158	0.0252	-1.9941	-0.3717
LA	TTAGCA	11	21	0.0129	6.0264	-1.6997	-0.3112
LA	TTAGCG	3	2	2.5921	3.6064	0.4904	0.0279
LA	TTGGCT	39	46	8.5789	12.847	-1.3237	-0.2423
LA	TTGGCC	47	37	0.5389	0.3975	1.1804	0.266
LA	TTGGCA	33	36	6.818	7.629	-1.1083	-0.1166
LA	TTGGCG	11	13	0.8796	0	-0.8634	-0.0691
LA	CTTGCT	35	39	3.6004	6.6335	-1.1601	-0.1484
LA	CTTGCC	30	37	4.3646	0.0981	-1.3007	-0.2352
LA	CTTGCA	31	26	3.8578	0.8738	1.0032	0.1272
LA	CTTGCG	7	4	4.3721	5.6198	0.7485	0.0853
LA	CTCGCT	13	10	22.4604	22.9963	0.8225	0.0807
LA	CTCGCC	33	23	25.1455	23.6476	1.2176	0.2769
LA	CTCGCA	7	1	25.6191	31.9164	1.4168	0.1761
LA	CTCGCG	3	9	20.9268	5.4852	-1.3709	-0.184
LA	CTAGCT	19	12	2.4797	0.7799	1.0822	0.197
LA	CTAGCC	20	17	0.3583	1.6936	0.8957	0.0751
LA	CTAGCA	12	24	0.0334	9.458	-1.9557	-0.3725
LA	CTAGCG	4	3	1.9209	2.5854	0.5487	0.0271
LA	CTGGCT	118	87	8.7494	0.1075	1.8979	0.846
LA	CTGGCC	213	191	21.6803	22.6696	1.3812	0.4996
LA	CTGGCA	83	76	0.4374	0.0057	1.1801	0.147
LA	CTGGCG	79	62	12.1206	8.5273	1.3914	0.4528
RA	CGTGCT	12	15	0.7324	0.591	-0.8959	-0.1757
RA	CGTGCC	19	18	0.4972	0.014	0.8799	0.027
RA	CGTGCA	13	14	3.0457	1.3401	-0.8243	-0.0709
RA	CGTGCG	4	2	0.4481	2.5377	0.6222	0.1007
RA	CGCGCT	8	9	12.8516	11.6538	-0.7325	-0.0641
RA	CGCGCC	38	37	1.2523	0.2296	1.0211	0.0011
RA	CGCGCA	7	5	10.8419	13.3725	0.7045	0.0966
RA	CGCGCG	29	17	11.1973	1.4863	1.5796	0.5973
RA	CGAGCT	19	16	3.2113	0.0031	0.9109	0.1332
RA	CGAGCC	19	26	0.3525	0.2159	-1.1887	-0.3977
RA	CGAGCA	17	16	3.501	0.5977	0.8569	0.0298
RA	CGAGCG	12	7	2.6737	0.0343	0.9997	0.249
RA	CGGGCT	27	28	0.0414	0.0968	-0.9674	-0.09
RA	CGGGCC	59	66	4.5393	10.1801	-1.2479	-0.4524
RA	CGGGCA	24	17	0.1327	2.4687	1.1367	0.3387
RA	CGGGCG	29	33	11.8814	25.1986	-1.0585	-0.2521
RA	AGAGCT	20	23	0.9781	0.2424	-0.9671	-0.1866
RA	AGAGCC	36	35	1.1344	0.2911	1.0103	0.0038
RA	AGAGCA	31	36	4.3046	10.1284	-1.105	-0.3078
RA	AGAGCG	11	5	0.9943	4.1885	1.1578	0.3035
RA	AGGGCT	30	24	0.6582	0.0265	1.0821	0.2774
RA	AGGGCC	33	45	3.0139	1.5778	-1.5087	-0.6822
RA	AGGGCA	20	14	0.2187	2.1931	1.0692	0.2912
RA	AGGGCG	6	6	5.7355	2.8553	0.6444	-0.0082
KA	AAAGCT	44	77	0.1942	6.8387	-1.8078	-0.5936
KA	AAAGCC	75	85	0.2298	0.0135	-1.3038	-0.2075
KA	AAAGCA	49	58	5.2865	2.157	-1.1225	-0.1785
KA	AAAGCG	8	15	11.1143	5.4906	-0.9366	-0.1253
KA	AAGGCT	59	68	0.1046	3.8096	-1.1994	-0.183
KA	AAGGCC	104	124	0.0401	0.2375	-1.2896	-0.3944
KA	AAGGCA	43	74	1.8222	0.0556	-1.7068	-0.5583
KA	AAGGCG	47	46	2.9411	0.6162	1.4509	-0.0037
NA	AATGCT	48	45	30.0804	13.1875	1.1448	0.0594
NA	AATGCC	53	56	5.7183	6.7414	-1.0568	-0.1472
NA	AATGCA	39	48	20.9601	30.5879	-1.1318	-0.3373
NA	AATGCG	11	11	0.3654	0.1894	0.7689	-0.0096
NA	AACGCT	8	8	14.6013	18.8099	0.703	-0.0069
NA	AACGCC	27	26	9.7735	11.1117	0.9711	0.0103
NA	AACGCA	11	14	7.298	6.6101	-0.828	-0.1107
NA	AACGCG	14	18	0.4875	0.3571	-0.8962	-0.147
DA	GATGCT	53	90	13.2126	47.0176	-2.5663	-0.9242
DA	GATGCC	81	107	11.4647	24.3403	-1.4426	-0.6766
DA	GATGCA	53	69	22.9859	27.4933	-1.2252	-0.4184
DA	GATGCG	22	12	0.3956	3.9238	1.8659	0.2272
DA	GACGCT	17	12	15.7926	29.1181	1.1985	0.1099
DA	GACGCC	52	44	6.6715	13.2083	1.6127	0.1604
DA	GACGCA	13	8	15.5449	27.5402	1.1889	0.1124
DA	GACGCG	24	19	0.1049	1.009	1.2393	0.1055
FA	TTTGCT	61	55	40.7325	25.8695	1.0758	0.1517
FA	TTTGCC	69	67	9.8087	14.5581	1.1688	0.0076
FA	TTTGCA	49	53	27.2829	37.1957	-1.3082	-0.1803
FA	TTTGCG	15	8	0.1158	2.1447	1.0819	0.2265
FA	TTCGCT	12	11	17.2166	16.7758	0.7742	0.0237
FA	TTCGCC	45	36	5.8417	5.5528	1.0765	0.2686
FA	TTCGCA	8	3	18.0594	23.8638	0.9824	0.1642
FA	TTCGCG	12	9	4.7112	3.6373	0.7867	0.0922
CA	TGTGCT	38	20	15.1419	2.2712	0.994	0.9312
CA	TGTGCC	59	31	16.1109	4.1825	1.1211	1.4487
CA	TGTGCA	34	22	15.4978	8.435	0.9375	0.6086
CA	TGTGCG	13	5	0.0594	0.4787	0.8602	0.4193
CA	TGCGCT	9	5	15.0091	10.7831	0.6585	0.2061
CA	TGCGCC	37	31	4.4712	0.0942	1.4257	0.2761
CA	TGCGCA	15	3	4.678	10.8572	1.4831	0.6354
CA	TGCGCG	7	12	6.7692	0.7977	-1.8593	-0.2834
PA	CCTGCT	43	46	0.5024	3.1507	-1.7411	-0.1161
PA	CCTGCC	73	66	0.6309	3.0225	1.4618	0.1447
PA	CCTGCA	46	33	5.0068	0.384	1.0333	0.334
PA	CCTGCG	28	12	1.1019	1.4013	1.4713	0.432
PA	CCCGCT	18	10	24.7288	24.5957	0.9282	0.213
PA	CCCGCC	55	42	16.4979	7.2946	1.0731	0.3274
PA	CCCGCA	11	16	27.6155	10.5578	-1.4696	-0.1493
PA	CCCGCG	57	34	18.2151	9.6248	1.2985	0.6087
PA	CCAGCT	44	27	0.4846	1.7131	1.1462	0.4485
PA	CCAGCC	73	59	0.3258	0.8805	1.1835	0.3425
PA	CCAGCA	54	43	11.766	6.7315	1.0959	0.2716
PA	CCAGCG	19	20	0.8886	0.7346	-1.1502	-0.0421
PA	CCGGCT	21	17	0.7817	0.0022	0.8957	0.0978
PA	CCGGCC	71	41	16.7564	9.7647	1.4982	0.7963
PA	CCGGCA	24	13	0.2115	0.079	1.0556	0.2935
PA	CCGGCG	25	14	6.4001	4.5041	1.0393	0.2927
QA	CAAGCT	29	33	2.6515	0.9237	-0.9782	-0.0936
QA	CAAGCC	45	40	1.7383	0.0957	1.3089	0.0758
QA	CAAGCA	29	47	6.0858	23.967	-1.6159	-0.3697
QA	CAAGCG	7	2	2.6068	9.5871	1.2855	0.0951
QA	CAGGCT	53	67	2.6211	1.8933	-1.2154	-0.303
QA	CAGGCC	107	127	0.4352	0.5075	-1.2695	-0.4489
QA	CAGGCA	56	53	0.0108	2.6541	1.2744	0.0307
QA	CAGGCG	40	40	0.0098	0.1391	1.0869	-0.0203
SA	TCTGCT	39	37	7.8058	5.1033	1.0397	0.0393
SA	TCTGCC	52	55	1.8245	7.0969	-1.2698	-0.1718
SA	TCTGCA	42	39	19.6177	14.5118	1.0438	0.0759
SA	TCTGCG	13	10	0.2404	0.3868	0.8048	0.1055
SA	TCCGCT	9	12	19.6528	13.1007	-0.9385	-0.1279
SA	TCCGCC	38	22	8.6402	15.0282	1.5875	0.5945
SA	TCCGCA	11	5	12.3341	18.2526	1.045	0.2263
SA	TCCGCG	11	7	4.7942	4.7076	0.8302	0.1471
SA	TCAGCT	40	33	23.7551	7.1037	1.0434	0.2363
SA	TCAGCC	35	46	0.1961	6.854	-1.7247	-0.4711
SA	TCAGCA	27	28	7.2526	6.4258	-1.0271	-0.0671
SA	TCAGCG	10	13	0.1314	0.9608	-0.9515	-0.129
SA	TCGGCT	18	13	6.211	1.0713	0.9144	0.1795
SA	TCGGCC	40	30	29.429	15.9524	1.1296	0.355
SA	TCGGCA	8	6	0.0496	0.5741	0.6958	0.071
SA	TCGGCG	14	15	10.6579	23.0674	-0.8792	-0.0538
SA	AGTGCT	30	32	5.516	7.4033	-1.0926	-0.1097
SA	AGTGCC	44	38	3.0891	2.1981	1.0455	0.1926
SA	AGTGCA	25	27	3.9761	6.4918	-1.0515	-0.1047
SA	AGTGCG	12	5	0.0096	2.0993	1.1732	0.2648
SA	AGCGCT	14	12	14.8188	14.9819	0.8063	0.0649
SA	AGCGCC	49	42	3.8596	2.0741	1.07	0.227
SA	AGCGCA	11	8	14.0224	15.335	0.779	0.1075
SA	AGCGCG	20	13	0.2532	0.7741	1.0287	0.2566
EA	GAAGCT	50	97	1.2175	6.9955	-3.7497	-0.631
EA	GAAGCC	103	101	0.0519	1.0155	1.4244	-0.0085
EA	GAAGCA	60	84	1.9359	7.763	-1.6039	-0.3338
EA	GAAGCG	11	17	16.2548	9.4977	-0.9744	-0.0821
EA	GAGGCT	91	95	0.0542	0.955	-1.2468	-0.0829
EA	GAGGCC	158	163	0.1594	0.1593	-1.4204	-0.1186
EA	GAGGCA	79	69	0.102	4.0271	1.6852	0.1041
EA	GAGGCG	63	58	1.9493	1.2906	1.3772	0.0441
TA	ACTGCT	43	33	20.305	1.4223	1.5361	0.3353
TA	ACTGCC	35	30	0.2017	2.6561	1.1886	0.1546
TA	ACTGCA	30	43	6.6705	18.8712	-1.3492	-0.5196
TA	ACTGCG	5	15	4.9555	0.3919	-1.6898	-0.3821
TA	ACCGCT	15	11	12.9001	22.854	1.0121	0.1363
TA	ACCGCC	28	27	19.7634	20.6866	0.9955	0.0105
TA	ACCGCA	9	8	16.1323	20.9164	0.7497	0.029
TA	ACCGCG	16	16	1.5849	0.7897	0.8559	-0.0156
TA	ACAGCT	40	57	6.9989	18.4931	-1.5128	-0.6801
TA	ACAGCC	56	54	2.4176	0.5373	1.1752	0.021
TA	ACAGCA	33	58	4.7178	35.0038	-2.3	-0.975
TA	ACAGCG	17	12	0.1052	0.774	1.1079	0.1721
TA	ACGGCT	15	15	0.4634	0.0699	0.842	-0.0146
TA	ACGGCC	35	31	8.1666	4.6711	1.1414	0.1169
TA	ACGGCA	15	15	1.6332	0.9214	0.842	-0.0146
TA	ACGGCG	16	15	9.6707	10.4163	0.8731	0.0221
GA	GGTGCT	35	40	8.3371	3.6294	-1.0571	-0.1746
GA	GGTGCC	49	46	3.7411	0.0455	1.1368	0.0513
GA	GGTGCA	20	34	0.1177	3.4358	-1.6363	-0.4293
GA	GGTGCG	13	9	0.0019	1.8441	0.9673	0.1084
GA	GGCGCT	18	22	26.0744	25.6451	-0.9469	-0.132
GA	GGCGCC	73	73	5.9694	4.299	1.1738	-0.0557
GA	GGCGCA	11	24	28.837	14.8292	-1.8115	-0.3929
GA	GGCGCG	38	25	0.5994	0.6623	1.7361	0.3556
GA	GGAGCT	58	62	12.2177	6.4181	-1.1211	-0.1625
GA	GGAGCC	68	70	0.3307	0.0778	-1.1471	-0.111
GA	GGAGCA	46	48	6.5867	2.8583	-1.0698	-0.0942
GA	GGAGCG	15	15	2.1731	1.9215	0.8387	-0.0115
GA	GGGGCT	48	60	1.2259	7.9977	-1.2955	-0.3916
GA	GGGGCC	99	95	11.4996	16.5359	1.3001	0.0428
GA	GGGGCA	29	31	1.0646	0.4341	-0.9803	-0.0813
GA	GGGGCG	30	26	1.3107	1.9003	1.0758	0.0954
WA	TGGGCT	40	28	1.4663	0.089	0.9471	0.4648
WA	TGGGCC	55	39	0.0664	0.0166	0.9801	0.6179
WA	TGGGCA	32	23	0.469	0.0344	0.9092	0.3465
WA	TGGGCG	11	11	3.8162	0.2015	0.8799	-0.012
HA	CATGCT	18	35	1.2066	30.024	-3.133	-0.9158
HA	CATGCC	43	27	15.1211	1.4099	1.4258	0.7809
HA	CATGCA	20	31	5.4551	30.3886	-2.048	-0.6039
HA	CATGCG	9	2	0.0636	3.3871	1.3757	0.3549
HA	CACGCT	13	4	4.6533	13.5924	1.5003	0.4543
HA	CACGCC	35	19	0.7238	4.851	1.6185	0.7917
HA	CACGCA	7	7	8.5552	6.2256	0.6865	-0.0095
HA	CACGCG	11	9	0.6247	0.0834	0.7392	0.09
YA	TATGCT	28	39	5.4079	14.1707	-1.3269	-0.5755
YA	TATGCC	37	56	1.0764	17.2044	-1.9174	-0.9796
YA	TATGCA	31	36	15.3888	17.9899	-1.0187	-0.2847
YA	TATGCG	8	12	0.7145	0.3004	-0.8809	-0.2065
YA	TACGCT	14	10	5.1646	11.7931	0.9701	0.1787
YA	TACGCC	29	24	5.0551	8.0562	1.107	0.2087
YA	TACGCA	12	6	4.445	13.1473	1.2218	0.2793
YA	TACGCG	23	7	4.0585	3.0888	3.0316	0.7564
IA	ATTGCT	47	76	24.327	55.6723	-1.8953	-1.2146
IA	ATTGCC	52	68	3.5759	6.6769	-1.1807	-0.6972
IA	ATTGCA	38	47	16.373	13.5196	-1.0449	-0.4012
IA	ATTGCG	5	10	5.6321	2.0946	-0.884	-0.2062
IA	ATCGCT	16	21	11.2887	12.0909	-0.8942	-0.2176
IA	ATCGCC	53	37	1.4238	12.9666	2.5565	0.5883
IA	ATCGCA	16	15	7.3196	12.9666	0.9263	0.0237
IA	ATCGCG	12	18	4.236	0.4229	-0.9205	-0.2536
IA	ATAGCT	13	20	0.1546	2.2941	-0.9726	-0.2949
IA	ATAGCC	20	18	0.0004	0.5633	1.0325	0.0597
IA	ATAGCA	18	15	6.3911	0.7858	1.0695	0.102
IA	ATAGCG	7	4	0.0006	1.1487	0.9147	0.1134
VA	GTTGCT	41	40	18.8755	7.4933	1.0474	-0.0018
VA	GTTGCC	32	31	0.5094	1.7019	0.9971	0.0056
VA	GTTGCA	19	31	0.0474	3.9167	-1.5308	-0.4025
VA	GTTGCG	5	5	4.5285	4.4056	0.6072	-0.0041
VA	GTCGCT	11	9	15.0914	18.4585	0.8022	0.0553
VA	GTCGCC	20	22	24.6311	16.7124	-0.9164	-0.0811
VA	GTCGCA	8	7	14.9567	16.216	0.7093	0.0256
VA	GTCGCG	11	6	3.9961	6.4372	1.0505	0.1519
VA	GTAGCT	13	31	0.0386	11.2503	-2.5007	-0.5909
VA	GTAGCC	18	15	1.3545	4.4926	0.9286	0.0817
VA	GTAGCA	20	24	5.7334	6.5519	-0.9759	-0.1455
VA	GTAGCG	10	2	0.4099	4.6379	1.8408	0.2494
VA	GTGGCT	77	90	2.3761	4.8836	-1.3661	-0.4829
VA	GTGGCC	182	153	44.8155	19.4473	2.2637	0.7833
VA	GTGGCA	53	60	0.1079	0.0021	-1.1734	-0.2697
VA	GTGGCG	35	41	0.3096	1.4669	-1.1059	-0.2225
MA	ATGGCT	85	100	1.7192	0.8518	-1.1818	-0.2992
MA	ATGGCC	95	94	8.1043	13.5921	1.4161	-0.0253
MA	ATGGCA	65	64	0.0466	1.9659	1.2712	-0.0118
MA	ATGGCG	63	90	8.3271	50.0695	-1.7104	-0.4982
AL	GCTTTA	19	23	2.6356	3.6544	-1.0812	-0.1291
AL	GCTTTG	45	45	13.9789	9.4808	1.1015	-0.0334
AL	GCTCTT	30	32	0.3482	0.8866	-1.0651	-0.0797
AL	GCTCTC	37	33	2.2522	2.0895	1.0164	0.0875
AL	GCTCTA	16	14	0.2705	0.2972	0.8397	0.0456
AL	GCTCTG	73	72	5.2074	5.2748	1.2033	-0.0254
AL	GCCTTA	17	18	1.3928	1.2001	-0.9073	-0.0414
AL	GCCTTG	45	59	0.0016	5.9997	-1.8401	-0.4358
AL	GCCCTT	27	33	8.1292	1.4797	-1.2515	-0.1925
AL	GCCCTC	74	58	0.7014	0.5285	1.3345	0.4051
AL	GCCCTA	18	21	1.5957	0.4639	-1.0128	-0.0996
AL	GCCCTG	207	185	11.1519	13.1126	1.3623	0.479
AL	GCATTA	16	15	1.9965	0.3272	0.8439	0.0169
AL	GCATTG	19	17	0.4807	1.9771	0.8756	0.0434
AL	GCACTT	21	26	0.1938	0.4931	-1.1593	-0.1594
AL	GCACTC	25	20	6.0014	6.7424	0.967	0.1252
AL	GCACTA	12	11	0.0003	0.4764	0.7804	0.0199
AL	GCACTG	55	41	8.7592	18.1678	1.3127	0.3617
AL	GCGTTA	5	2	1.0096	3.9085	0.733	0.0825
AL	GCGTTG	14	13	0.1352	0.0251	0.8143	0.0184
AL	GCGCTT	14	7	0.2573	2.6945	1.1385	0.1909
AL	GCGCTC	46	28	11.2971	3.0285	1.7003	0.4834
AL	GCGCTA	5	6	1.3514	0.3775	-0.6681	-0.0325
AL	GCGCTG	90	76	19.559	21.5923	1.2575	0.3357
LL	TTATTA	11	19	5.5433	28.3793	-1.7935	-0.2311
LL	TTATTG	6	13	2.169	0.3547	-1.7005	-0.1996
LL	TTACTT	18	12	4.0296	0.2258	0.877	0.1545
LL	TTACTC	4	7	12.5957	5.3685	-0.9772	-0.0866
LL	TTACTA	8	14	0.7688	9.5999	-1.4894	-0.1731
LL	TTACTG	19	18	10.8982	9.3096	0.9467	0.0143
LL	TTGTTA	12	7	0.1216	1.4681	0.8195	0.1309
LL	TTGTTG	32	27	5.1693	2.1887	0.992	0.1165
LL	TTGCTT	23	10	0.0232	4.4792	1.4117	0.3462
LL	TTGCTC	31	23	1.6937	1.718	0.9701	0.2009
LL	TTGCTA	14	11	0.4869	0.0245	0.7965	0.0737
LL	TTGCTG	63	56	3.169	1.8527	1.215	0.15
LL	CTTTTA	16	8	1.9922	0.5798	1.0247	0.2117
LL	CTTTTG	26	27	0.621	3.0749	-1.172	-0.0466
LL	CTTCTT	51	18	33.5991	0.0055	3.1146	0.8841
LL	CTTCTC	48	27	1.3381	0.0972	1.4789	0.5514
LL	CTTCTA	19	10	3.9906	0.0818	1.0589	0.2375
LL	CTTCTG	79	61	0.0953	0.1181	1.1626	0.4454
LL	CTCTTA	19	9	0.0313	3.3225	1.168	0.2654
LL	CTCTTG	37	42	0.1172	4.6074	-1.6101	-0.1661
LL	CTCCTT	36	22	0.527	1.5515	1.1724	0.3647
LL	CTCCTC	93	70	6.5527	14.0701	1.2121	0.5748
LL	CTCCTA	18	18	0.4805	0.0439	0.9833	-0.0129
LL	CTCCTG	172	114	5.5766	2.0294	1.8285	1.4946
LL	CTATTA	6	0	0.0027	6.2525	1.5224	0.1631
LL	CTATTG	7	2	1.8377	7.8785	0.9273	0.1345
LL	CTACTT	15	11	0.7156	0.0003	0.811	0.1008
LL	CTACTC	20	18	0.0669	0.0439	0.9209	0.0415
LL	CTACTA	9	6	1.166	0.0448	0.7074	0.0772
LL	CTACTG	37	28	0.7515	2.674	1.0045	0.2245
LL	CTGTTA	10	16	22.3464	11.442	-1.4852	-0.1746
LL	CTGTTG	47	41	12.8347	10.1861	1.1088	0.1336
LL	CTGCTT	73	58	0.945	0.5175	1.1444	0.366
LL	CTGCTC	154	111	0.7394	1.2639	1.4225	1.089
LL	CTGCTA	27	31	5.7499	1.3205	-1.4172	-0.1311
LL	CTGCTG	320	287	3.2607	19.1461	2.0762	0.6905
RL	CGTTTA	8	5	8.8552	0.314	0.7612	0.1596
RL	CGTTTG	6	5	0.0091	0.663	0.6328	0.0483
RL	CGTCTT	5	9	0.1636	0.6987	-0.9774	-0.2358
RL	CGTCTC	15	10	1.9047	0.0421	0.9417	0.2634
RL	CGTCTA	6	3	2.6469	0.2831	0.7422	0.1625
RL	CGTCTG	24	26	0.3739	0.2182	-1.0033	-0.1495
RL	CGCTTA	9	4	0.0738	2.3221	0.989	0.2723
RL	CGCTTG	12	16	1.1173	0.014	-1.0121	-0.2461
RL	CGCCTT	19	9	0.2664	2.2382	1.4567	0.543
RL	CGCCTC	36	34	1.358	5.1688	1.0103	0.0612
RL	CGCCTA	8	4	0.0735	2.6271	0.8612	0.2167
RL	CGCCTG	96	58	22.0707	0.8717	2.8866	2.0287
RL	CGATTA	2	5	0.947	0	-0.8322	-0.1742
RL	CGATTG	5	5	0.9887	1.9247	0.6098	-0.0073
RL	CGACTT	7	11	0.1411	0.5829	-0.9808	-0.2388
RL	CGACTC	6	10	4.7121	0.9917	-0.9777	-0.2373
RL	CGACTA	8	6	3.4181	0.1151	0.7086	0.1025
RL	CGACTG	22	22	1.4951	2.3328	0.9264	-0.0324
RL	CGGTTA	2	1	4.5711	7.5055	0.4114	0.0542
RL	CGGTTG	7	13	5.0425	1.0841	-1.2303	-0.353
RL	CGGCTT	17	20	0.0106	0.7639	-0.9877	-0.1963
RL	CGGCTC	42	28	5.6862	0.1958	1.4462	0.7376
RL	CGGCTA	8	9	0.0486	0.0706	-0.7486	-0.0689
RL	CGGCTG	70	90	2.1984	18.7158	-2.1792	-1.2452
RL	AGATTA	11	8	1.3556	0.0005	0.7989	0.1552
RL	AGATTG	10	13	1.8618	0.2369	-0.9145	-0.1861
RL	AGACTT	13	19	0.5379	1.6851	-1.1934	-0.3618
RL	AGACTC	22	21	1.2784	0.0551	0.911	0.0247
RL	AGACTA	14	12	3.9007	1.5026	0.8144	0.0936
RL	AGACTG	39	32	5.3327	5.9809	1.0782	0.3423
RL	AGGTTA	9	9	0.1127	0.1675	0.7333	-0.0133
RL	AGGTTG	8	17	3.94	0.4372	-1.6452	-0.5257
RL	AGGCTT	18	14	0.1319	0.0046	0.9039	0.2019
RL	AGGCTC	30	17	0.0325	0.9487	1.543	0.6982
RL	AGGCTA	9	7	0.0169	0.1799	0.7299	0.101
RL	AGGCTG	38	45	7.1506	0.169	-1.3148	-0.4557
KL	AAATTA	24	26	7.9422	3.0603	-0.9547	-0.0531
KL	AAATTG	24	29	0.3153	0.758	-0.9552	-0.114
KL	AAACTT	45	45	10.4263	4.945	1.1802	-0.0235
KL	AAACTC	52	44	0.1744	0.8698	1.6416	0.1352
KL	AAACTA	16	28	0.1403	3.8854	-1.2922	-0.252
KL	AAACTG	69	89	8.9879	4.9407	-1.269	-0.4422
KL	AAGTTA	22	21	0.1364	1.6682	1.0039	0.0088
KL	AAGTTG	29	41	3.1324	2.0656	-1.1535	-0.2588
KL	AAGCTT	41	47	0.0135	0.0585	-1.0557	-0.1432
KL	AAGCTC	66	70	0.7362	0.5054	-1.2107	-0.1158
KL	AAGCTA	23	26	0.0687	0.3293	-0.9381	-0.0729
KL	AAGCTG	165	204	2.0344	7.0506	-1.4085	-0.8782
NL	AATTTA	10	12	0.0239	0.0004	-0.8298	-0.0623
NL	AATTTG	26	17	1.3159	1.1384	1.2426	0.2301
NL	AATCTT	30	26	3.3042	1.2514	0.9883	0.0892
NL	AATCTC	28	28	2.5753	0.6736	0.9649	-0.02
NL	AATCTA	20	15	6.8154	0.5079	0.9744	0.1239
NL	AATCTG	33	33	24.5353	21.6705	0.9987	-0.0235
NL	AACTTA	16	15	0.4951	0.001	0.839	0.0163
NL	AACTTG	39	32	5.8366	0.759	1.1007	0.1656
NL	AACCTT	30	21	0.2163	0.9766	1.2146	0.2273
NL	AACCTC	62	61	3.8119	10.0474	1.114	-0.0165
NL	AACCTA	12	21	0.3922	1.8993	-1.4941	-0.2572
NL	AACCTG	100	107	0.0656	2.9563	-1.3846	-0.2646
DL	GATTTA	18	28	1.3745	4.8461	-1.2905	-0.2212
DL	GATTTG	39	37	5.2968	0.235	1.0763	0.021
DL	GATCTT	27	38	0.04	0.9563	-1.2885	-0.2472
DL	GATCTC	27	37	10.0832	3.7304	-1.2292	-0.2261
DL	GATCTA	12	14	0.4746	1.4937	-0.8173	-0.0489
DL	GATCTG	56	46	18.8413	39.61	1.4672	0.1808
DL	GACTTA	12	25	2.1184	0.764	-1.741	-0.2814
DL	GACTTG	42	49	0.991	2.7282	-1.111	-0.1709
DL	GACCTT	32	37	0.7774	0.0016	-1.0359	-0.1231
DL	GACCTC	93	92	11.3542	20.6551	1.246	-0.0295
DL	GACCTA	25	25	1.5492	0.4195	0.9485	-0.0136
DL	GACCTG	158	144	5.0142	2.0241	1.7647	0.2099
FL	TTTTTA	19	6	0.9812	3.7877	1.4623	0.3166
FL	TTTTTG	36	34	1.2178	4.1471	1.3591	0.0271
FL	TTTCTT	47	30	8.134	2.274	1.0557	0.3995
FL	TTTCTC	49	22	0.5802	5.2485	1.7237	0.6513
FL	TTTCTA	17	15	0.0376	0.1388	0.9377	0.0396
FL	TTTCTG	63	39	20.0704	20.5132	1.1637	0.5663
FL	TTCTTA	16	13	1.0122	0.7084	0.8578	0.0655
FL	TTCTTG	40	36	0.0112	1.087	1.2915	0.0751
FL	TTCCTT	36	19	0.9159	3.2937	1.1778	0.4067
FL	TTCCTC	97	49	7.0276	0.3624	2.0502	1.1515
FL	TTCCTA	20	20	0.1854	0.4675	1.172	-0.0131
FL	TTCCTG	166	143	1.8631	18.5194	2.2433	0.4738
CL	TGTTTA	9	11	0.3151	1.8655	-0.9529	-0.1057
CL	TGTTTG	21	10	2.6284	0.8974	1.2338	0.495
CL	TGTCTT	17	16	0.182	0.8037	0.9022	0.0266
CL	TGTCTC	24	19	0.319	0.0524	0.8973	0.2074
CL	TGTCTA	6	7	0.4982	0.0544	-0.7639	-0.0547
CL	TGTCTG	34	26	7.5399	7.705	0.9658	0.3372
CL	TGCTTA	7	9	1.5111	0.0935	-0.904	-0.1032
CL	TGCTTG	27	19	1.1635	0.021	0.9454	0.3457
CL	TGCCTT	22	15	0.0267	0.3428	0.9111	0.3045
CL	TGCCTC	49	34	2.0155	1.6414	1.1106	0.6502
CL	TGCCTA	6	8	2.9115	0.5642	-0.8772	-0.102
CL	TGCCTG	93	76	1.9184	3.8504	1.1441	0.6912
PL	CCTTTA	11	16	0.2044	4.8913	-1.5073	-0.2082
PL	CCTTTG	26	28	2.5884	6.9616	-1.4157	-0.1053
PL	CCTCTT	19	19	0.0255	0.475	1.092	-0.0194
PL	CCTCTC	28	19	1.2679	1.6097	0.9338	0.3262
PL	CCTCTA	11	12	0.0504	0.5479	-0.9824	-0.0506
PL	CCTCTG	85	55	3.3536	0.0377	1.2578	1.0961
PL	CCCTTA	7	9	3.2279	0.3783	-0.9798	-0.0859
PL	CCCTTG	43	22	9.5271	0.1306	1.4108	0.784
PL	CCCCTT	11	13	10.3158	2.0753	-1.0926	-0.09
PL	CCCCTC	53	40	0.2969	3.1337	1.0665	0.4585
PL	CCCCTA	10	9	1.4499	0.5646	0.7839	0.0293
PL	CCCCTG	97	68	0.0408	0.0076	1.1852	1.0444
PL	CCATTA	13	8	1.0048	0.1281	0.781	0.1839
PL	CCATTG	16	12	0.6256	1.3438	0.8168	0.1414
PL	CCACTT	23	18	0.3789	0.2793	0.9066	0.1737
PL	CCACTC	24	10	3.7485	8.8954	1.3542	0.5274
PL	CCACTA	11	7	0.019	0.6567	0.7361	0.1465
PL	CCACTG	52	40	5.3444	4.2369	1.0732	0.4202
PL	CCGTTA	0	2	6.3325	1.3059	-0.7493	-0.0788
PL	CCGTTG	7	5	2.4384	1.1912	0.639	0.0717
PL	CCGCTT	9	4	1.2318	1.775	0.7873	0.1879
PL	CCGCTC	38	22	10.0589	8.2264	1.1385	0.592
PL	CCGCTA	6	1	0.0901	2.8164	0.9609	0.191
PL	CCGCTG	69	50	11.5171	20.1281	1.1082	0.6787
QL	CAATTA	11	8	1.9299	0	0.7714	0.06
QL	CAATTG	5	10	6.098	1.5066	-1.1936	-0.1133
QL	CAACTT	20	12	1.7447	0.2753	1.0878	0.1654
QL	CAACTC	14	23	5.6656	0.0605	-1.6548	-0.2069
QL	CAACTA	8	10	0.0067	0.3293	-0.8465	-0.0488
QL	CAACTG	44	15	1.4374	23.2134	3.5549	0.6159
QL	CAGTTA	11	14	5.7871	3.293	-0.9803	-0.0726
QL	CAGTTG	22	35	11.205	1.0892	-2.0781	-0.2998
QL	CAGCTT	53	46	1.081	1.0264	1.0732	0.1245
QL	CAGCTC	87	78	0.4871	4.119	1.1686	0.1493
QL	CAGCTA	22	20	0.1616	0.5714	0.9043	0.0317
QL	CAGCTG	206	172	11.6283	8.4384	1.3717	0.634
SL	TCTTTA	13	9	0.8371	0.0065	0.7651	0.1406
SL	TCTTTG	31	21	6.0975	1.4499	0.9496	0.353
SL	TCTCTT	22	18	0.0786	0.4616	0.9386	0.1317
SL	TCTCTC	31	18	0.8031	1.5036	1.0281	0.4681
SL	TCTCTA	12	11	0.1312	0.3668	0.8622	0.0265
SL	TCTCTG	62	44	1.7411	1.6483	1.0916	0.6292
SL	TCCTTA	12	11	0.3591	0.0036	0.8622	0.0265
SL	TCCTTG	38	31	3.3934	5.1762	1.082	0.2309
SL	TCCCTT	29	16	0.0028	0.6645	1.0521	0.4701
SL	TCCCTC	56	42	0.4026	4.1654	1.0941	0.4817
SL	TCCCTA	18	6	0.4861	2.7906	1.3606	0.4425
SL	TCCCTG	122	93	3.2762	8.9814	1.2977	0.9919
SL	TCATTA	7	5	0.0474	0.6402	0.6394	0.0698
SL	TCATTG	10	12	1.6859	0.1029	-1.1017	-0.0867
SL	TCACTT	17	11	0.1247	0.179	0.8248	0.2134
SL	TCACTC	9	12	12.3694	2.9205	-1.2126	-0.124
SL	TCACTA	5	7	1.2109	0.0292	-0.939	-0.0816
SL	TCACTG	39	31	4.7506	3.5844	1.0599	0.2683
SL	TCGTTA	1	0	2.3137	3.3455	0.233	0.0374
SL	TCGTTG	3	4	3.1655	0.7633	-0.6816	-0.0414
SL	TCGCTT	3	1	3.4298	4.0276	0.4784	0.0737
SL	TCGCTC	19	12	1.2758	0.8754	0.8546	0.2497
SL	TCGCTA	2	0	1.2747	3.5	0.4661	0.0747
SL	TCGCTG	38	29	2.4222	3.6437	1.0195	0.3076
SL	AGTTTA	10	14	0.5544	7.5991	-1.3873	-0.1634
SL	AGTTTG	27	9	8.2512	1.0068	1.767	0.6638
SL	AGTCTT	21	11	1.3997	0.0707	0.9801	0.3629
SL	AGTCTC	16	15	5.4953	0.7155	0.9745	0.0225
SL	AGTCTA	12	8	1.474	0.1083	0.7471	0.1416
SL	AGTCTG	28	18	15.07	13.2861	0.9398	0.356
SL	AGCTTA	8	11	3.3879	0.0739	-1.1873	-0.123
SL	AGCTTG	42	16	4.7941	1.6456	2.0186	0.9559
SL	AGCCTT	26	19	0.8497	0.173	0.9181	0.2428
SL	AGCCTC	82	50	13.6068	9.1334	1.2998	1.1465
SL	AGCCTA	8	19	4.1844	3.3926	-2.7993	-0.4299
SL	AGCCTG	124	78	1.7405	0.3808	1.3867	1.642
EL	GAATTA	34	29	16.9988	2.6282	1.1193	0.0655
EL	GAATTG	33	41	0.0118	0.0476	-1.1636	-0.1408
EL	GAACTT	44	47	2.3696	2.3423	-1.0706	-0.0658
EL	GAACTC	29	35	17.0366	9.6801	-1.0788	-0.1073
EL	GAACTA	28	26	5.2681	0.552	0.9924	0.0203
EL	GAACTG	77	78	17.4812	21.3761	-1.1735	-0.0475
EL	GAGTTA	18	18	2.3769	5.0593	0.876	-0.0073
EL	GAGTTG	38	37	3.3623	6.4867	1.0407	0.0003
EL	GAGCTT	40	40	3.2092	3.2855	1.0437	-0.0164
EL	GAGCTC	96	81	0.0844	0.0638	1.6389	0.1991
EL	GAGCTA	27	40	0.0162	2.111	-1.4797	-0.2178
EL	GAGCTG	263	279	30.2826	47.4822	-1.3988	-0.3623
TL	ACTTTA	17	19	9.8658	11.0503	-0.9496	-0.0952
TL	ACTTTG	23	23	3.0914	2.4386	0.942	-0.0232
TL	ACTCTT	16	17	0.0202	0.0932	-0.8935	-0.0551
TL	ACTCTC	26	14	0.3355	4.6415	1.4819	0.4423
TL	ACTCTA	9	17	0.0144	6.0678	-1.5013	-0.3214
TL	ACTCTG	36	43	8.7393	2.5944	-1.3485	-0.3095
TL	ACCTTA	11	12	0.4822	0.3156	-0.8167	-0.0501
TL	ACCTTG	32	33	1.0014	1.8702	-1.0441	-0.0713
TL	ACCCTT	22	18	1.2232	1.8184	0.9218	0.134
TL	ACCCTC	56	49	1.0306	2.7636	1.1029	0.217
TL	ACCCTA	11	9	0.8527	2.2488	0.7628	0.067
TL	ACCCTG	119	88	4.29	0.0482	1.8396	1.0905
TL	ACATTA	19	19	8.826	5.9741	0.8992	-0.0191
TL	ACATTG	13	17	2.0301	0.4907	-1.0382	-0.1692
TL	ACACTT	15	15	1.2421	0.8882	0.8468	-0.0151
TL	ACACTC	17	16	9.337	6.4819	0.8553	0.0219
TL	ACACTA	21	16	10.735	1.8305	0.9456	0.174
TL	ACACTG	48	51	7.2741	3.6301	-1.2026	-0.1654
TL	ACGTTA	3	4	0.5787	0.1071	-0.5834	-0.0421
TL	ACGTTG	6	11	1.099	0.6158	-1.1273	-0.2013
TL	ACGCTT	9	10	0.0288	0.3731	-0.7771	-0.0481
TL	ACGCTC	20	8	0.6387	1.8652	1.7421	0.4484
TL	ACGCTA	3	2	0.7792	1.7394	0.4878	0.036
TL	ACGCTG	59	50	19.0281	15.8158	1.1369	0.292
GL	GGTTTA	9	15	0.9124	4.6818	-1.2006	-0.2163
GL	GGTTTG	16	26	0.7099	6.3576	-1.5835	-0.3613
GL	GGTCTT	22	23	5.4219	4.0994	-0.9504	-0.0544
GL	GGTCTC	27	19	0.4767	0.9229	1.1271	0.2534
GL	GGTCTA	7	15	0	3.9314	-1.5152	-0.2839
GL	GGTCTG	36	39	2.8264	3.5332	-1.1151	-0.1363
GL	GGCTTA	8	15	4.8448	0.5077	-1.3414	-0.2501
GL	GGCTTG	28	36	1.0054	0.2285	-1.3489	-0.3026
GL	GGCCTT	41	40	0.9861	2.2597	1.0493	-0.002
GL	GGCCTC	99	72	22.5633	10.35	1.8479	0.8483
GL	GGCCTA	19	16	0.0255	0.4329	0.889	0.0871
GL	GGCCTG	134	132	0.7735	4.482	1.3125	-0.0505
GL	GGATTA	17	16	3.0379	0.6307	0.8558	0.0195
GL	GGATTG	20	18	0.2002	1.5899	0.8884	0.0515
GL	GGACTT	25	25	0.1846	0.1787	0.9542	-0.0224
GL	GGACTC	29	31	3.1708	0.6838	-1.0383	-0.0953
GL	GGACTA	13	14	0.0893	0.0053	-0.8422	-0.0463
GL	GGACTG	40	42	20.8614	18.0141	-1.1045	-0.1052
GL	GGGTTA	5	5	4.4371	4.223	0.6098	-0.0045
GL	GGGTTG	15	11	3.7331	5.8343	0.8865	0.1254
GL	GGGCTT	18	11	2.2115	4.983	1.1007	0.2268
GL	GGGCTC	47	38	0.1062	0.6504	1.1559	0.2703
GL	GGGCTA	10	7	0.8216	2.5795	0.789	0.0952
GL	GGGCTG	117	86	7.9423	1.8989	1.9577	0.971
WL	TGGTTA	9	14	0.1398	1.3933	-1.2281	-0.2193
WL	TGGTTG	19	9	0.0673	5.1542	1.3141	0.3985
WL	TGGCTT	19	15	0.1779	0.4702	0.8531	0.1471
WL	TGGCTC	34	24	0.2086	0.5765	1.0715	0.3823
WL	TGGCTA	10	14	0.077	1.0194	-1.1072	-0.1785
WL	TGGCTG	82	72	0.859	1.5112	1.0604	0.3304
HL	CATTTA	5	1	0.9337	5.2813	0.7845	0.1365
HL	CATTTG	11	17	1.1545	1.1133	-1.7009	-0.2216
HL	CATCTT	17	23	0.097	8.8156	-1.777	-0.2271
HL	CATCTC	31	22	0.3949	0.3023	0.9377	0.2894
HL	CATCTA	5	8	1.2627	0.0375	-1.0892	-0.1104
HL	CATCTG	45	24	2.0739	8.7461	1.3464	0.6999
HL	CACTTA	11	14	0.2924	1.2397	-1.2331	-0.1158
HL	CACTTG	20	15	1.2283	0.9171	0.8579	0.1582
HL	CACCTT	22	9	0.7892	4.6663	1.3095	0.4386
HL	CACCTC	54	43	1.1425	7.3531	1.1044	0.339
HL	CACCTA	13	12	0.0538	0.1135	0.8729	0.0234
HL	CACCTG	116	66	5.1437	0.1059	1.922	1.6585
YL	TATTTA	12	9	1.5711	0.0236	0.8052	0.1034
YL	TATTTG	20	12	0.7131	1.7129	1.1627	0.2877
YL	TATCTT	23	22	1.9625	1.7695	0.9142	0.0156
YL	TATCTC	20	17	3.4463	3.09	0.8871	0.0955
YL	TATCTA	4	8	2.7513	0.3681	-0.99	-0.1577
YL	TATCTG	40	34	7.1182	9.7409	1.0407	0.1909
YL	TACTTA	14	14	0.419	0.1984	0.8252	-0.0139
YL	TACTTG	23	29	0.0039	1.6105	-1.2258	-0.2534
YL	TACCTT	21	17	0.4192	1.0411	0.9155	0.1329
YL	TACCTC	35	37	1.3192	0.2541	-1.0787	-0.1116
YL	TACCTA	14	16	0.1522	0.6906	-0.9038	-0.0908
YL	TACCTG	116	102	10.8504	9.1172	1.2289	0.4231
IL	ATTTTA	25	36	15.6662	40.2121	-1.8438	-0.3989
IL	ATTTTG	37	41	8.7691	11.8323	-1.291	-0.1697
IL	ATTCTT	30	37	1.6672	8.7051	-1.4609	-0.2662
IL	ATTCTC	34	26	1.4079	2.6921	1.0315	0.244
IL	ATTCTA	12	8	0.011	2.3558	0.819	0.1264
IL	ATTCTG	63	48	5.1925	12.5715	1.2148	0.4582
IL	ATCTTA	11	19	2.7277	0.1431	-1.5768	-0.2837
IL	ATCTTG	40	39	0.5374	1.469	1.0901	-0.0011
IL	ATCCTT	28	27	2.1788	0.4012	0.9911	0.0095
IL	ATCCTC	64	58	0.0142	2.2074	1.1278	0.149
IL	ATCCTA	17	15	0.271	0.5708	0.8472	0.0535
IL	ATCCTG	158	117	5.6662	1.1124	1.7699	1.2647
IL	ATATTA	18	5	25.6973	0.0729	2.0542	0.4293
IL	ATATTG	7	13	1.7391	0.6475	-1.3372	-0.2117
IL	ATACTT	15	10	0.8074	0.0016	0.8852	0.158
IL	ATACTC	9	8	6.7808	3.5982	0.716	0.0263
IL	ATACTA	13	3	7.434	1.4268	1.7991	0.331
IL	ATACTG	19	13	12.6666	13.2864	0.9427	0.1887
VL	GTTTTA	19	16	17.6861	4.7841	0.9	0.0838
VL	GTTTTG	27	22	10.0171	1.3442	1.0097	0.1436
VL	GTTCTT	26	31	7.3349	13.2062	-1.1183	-0.1892
VL	GTTCTC	28	21	0.0357	0.808	1.0997	0.2095
VL	GTTCTA	11	15	1.1058	2.8237	-0.9758	-0.143
VL	GTTCTG	33	41	8.4145	4.3914	-1.2998	-0.2953
VL	GTCTTA	10	16	0.305	1.1807	-1.1593	-0.2088
VL	GTCTTG	31	21	2.3556	0.1011	1.2907	0.307
VL	GTCCTT	28	28	0.517	2.0605	0.9714	-0.0241
VL	GTCCTC	69	48	15.8075	6.3392	1.8088	0.6414
VL	GTCCTA	11	17	0.2403	1.4031	-1.1546	-0.2097
VL	GTCCTG	86	97	0.0024	6.8994	-1.4934	-0.4411
VL	GTATTA	6	16	0.2558	15.8875	-1.8524	-0.3388
VL	GTATTG	7	5	0.7316	3.5181	0.6958	0.0607
VL	GTACTT	7	11	0.9125	0.0066	-0.9529	-0.1395
VL	GTACTC	11	9	2.4818	3.6206	0.7771	0.0573
VL	GTACTA	9	2	2.7201	3.0375	1.515	0.2259
VL	GTACTG	18	24	8.5936	4.7721	-1.1522	-0.2157
VL	GTGTTA	9	6	8.5029	14.953	0.7898	0.0924
VL	GTGTTG	33	29	3.4123	6.9623	1.0138	0.1051
VL	GTGCTT	32	29	4.8831	5.5248	0.9949	0.0725
VL	GTGCTC	75	61	0.7497	1.1553	1.3648	0.4027
VL	GTGCTA	20	27	0.8628	0.0029	-1.2274	-0.2508
VL	GTGCTG	196	178	5.0878	3.2184	1.4076	0.432
ML	ATGTTA	14	18	0.0047	0.4884	-1.0519	-0.1139
ML	ATGTTG	32	29	0.5099	0.025	0.9616	0.0568
ML	ATGCTT	18	29	4.3439	0.1926	-1.7927	-0.2994
ML	ATGCTC	47	28	0.3824	4.5776	1.8369	0.4646
ML	ATGCTA	17	14	0.1958	0.244	0.8494	0.0669
ML	ATGCTG	114	103	1.0545	1.0696	1.1317	0.2105
AR	GCTCGT	11	12	0.5175	0.0227	-0.7952	-0.0711
AR	GCTCGC	11	17	7.8115	2.4796	-1.1387	-0.3479
AR	GCTCGA	11	23	0.0726	4.6371	-1.8832	-0.6801
AR	GCTCGG	20	18	0.8343	3.415	0.8942	0.0822
AR	GCTAGA	10	5	7.8012	14.8503	1.0092	0.2626
AR	GCTAGG	10	7	8.5304	11.2848	0.8086	0.1518
AR	GCCCGT	14	16	0.1054	0.0955	-0.8767	-0.1307
AR	GCCCGC	59	62	5.9296	16.2095	-1.1574	-0.2504
AR	GCCCGA	26	21	1.4376	0.0613	1.0143	0.2397
AR	GCCCGG	64	73	11.1752	23.4543	-1.3553	-0.5897
AR	GCCAGA	42	33	0.0483	0.2197	1.214	0.4384
AR	GCCAGG	59	58	6.7645	15.3658	1.1063	-0.0289
AR	GCACGT	7	5	0.0477	2.209	0.6998	0.1008
AR	GCACGC	8	10	8.4112	5.5901	-0.7879	-0.1222
AR	GCACGA	5	8	2.6803	1.5145	-0.8225	-0.1732
AR	GCACGG	13	10	3.0755	7.4996	0.844	0.1475
AR	GCAAGA	28	24	2.9981	0.845	0.9917	0.1815
AR	GCAAGG	12	6	3.8385	9.2311	1.1167	0.3151
AR	GCGCGT	6	5	0.1005	0.0399	0.6386	0.0468
AR	GCGCGC	30	24	15.4353	12.5375	1.0677	0.2894
AR	GCGCGA	3	4	2.3677	1.2931	-0.5684	-0.0597
AR	GCGCGG	29	25	14.22	10.5598	0.997	0.18
AR	GCGAGA	6	3	4.5865	6.1195	0.7665	0.1575
AR	GCGAGG	10	11	1.4195	0	-0.777	-0.0696
LR	TTACGT	1	5	1.6203	0.1994	-1.1651	-0.2102
LR	TTACGC	5	2	2.0258	5.3107	0.6972	0.1499
LR	TTACGA	4	3	0.0494	0.9662	0.5384	0.0468
LR	TTACGG	5	5	1.9086	2.4153	0.6192	-0.0067
LR	TTAAGA	14	11	3.0345	0.7455	0.8065	0.1378
LR	TTAAGG	12	8	0.8836	0.0082	0.8139	0.1928
LR	TTGCGT	3	2	1.9363	4.0842	0.4783	0.0481
LR	TTGCGC	7	12	7.15	1.1524	-1.2029	-0.2705
LR	TTGCGA	5	4	1.6694	3.3396	0.5861	0.0455
LR	TTGCGG	11	16	2.8322	0.2737	-1.2077	-0.276
LR	TTGAGA	26	25	4.18	5.5876	0.9793	0.0172
LR	TTGAGG	24	14	1.9144	0.1001	1.1811	0.49
LR	CTTCGT	5	19	0.4831	19.5126	-3.1076	-0.7379
LR	CTTCGC	17	15	0.2528	0.0167	0.849	0.0816
LR	CTTCGA	19	18	10.5132	8.4286	0.897	0.0266
LR	CTTCGG	28	20	4.4248	0.4187	1.0222	0.3801
LR	CTTAGA	7	8	6.824	3.1628	-0.7549	-0.0616
LR	CTTAGG	9	7	5.1074	3.8495	0.7105	0.0923
LR	CTCCGT	12	12	0	0.0537	0.8176	-0.0161
LR	CTCCGC	44	28	3.1224	0.5716	1.3765	0.7764
LR	CTCCGA	22	26	2.1423	9.3591	-1.1977	-0.2385
LR	CTCCGG	44	27	3.5586	0.0003	1.4566	0.8286
LR	CTCAGA	28	22	0.4615	0.0672	0.9633	0.2757
LR	CTCAGG	37	29	0.4783	1.7903	1.0304	0.368
LR	CTACGT	3	2	0.0865	1.2187	0.4783	0.0481
LR	CTACGC	8	5	0.4059	1.9656	0.7218	0.146
LR	CTACGA	8	4	2.1568	0.407	0.8037	0.1982
LR	CTACGG	10	5	0.0026	2.7602	0.8958	0.2477
LR	CTAAGA	9	11	0.0215	0.5079	-0.8816	-0.1166
LR	CTAAGG	11	6	0.1456	0.8076	0.8847	0.2463
LR	CTGCGT	23	23	0.0504	0.1532	0.9804	-0.031
LR	CTGCGC	85	61	4.2953	0.9148	1.4468	1.139
LR	CTGCGA	25	24	1.7142	2.0011	0.9687	0.0185
LR	CTGCGG	90	78	8.1235	5.2409	1.1827	0.5055
LR	CTGAGA	29	32	19.2101	7.5024	-1.1911	-0.1957
LR	CTGAGG	62	60	0.303	1.8599	1.2171	0.0209
RR	CGTCGT	3	4	0.0483	0.0027	-0.6454	-0.0768
RR	CGTCGC	11	8	0.2051	0.0218	0.7373	0.1935
RR	CGTCGA	8	4	2.5407	0.1991	0.7336	0.2702
RR	CGTCGG	11	4	0.2624	3.1071	1.0401	0.4784
RR	CGTAGA	10	3	0.0985	3.1874	1.1103	0.4803
RR	CGTAGG	0	0	9.3947	7.8589	0	0
RR	CGCCGT	8	13	0.2657	2.4794	-1.3838	-0.3709
RR	CGCCGC	42	38	8.2708	21.4427	1.1559	0.2078
RR	CGCCGA	12	11	0.0661	0.0034	0.8174	0.0492
RR	CGCCGG	30	26	0.4439	1.5729	1.0063	0.2299
RR	CGCAGA	13	12	6.1409	1.707	0.8417	0.0473
RR	CGCAGG	27	24	0.0104	2.8852	1.0027	0.1641
RR	CGACGT	6	3	0.4357	0.7985	0.6466	0.2027
RR	CGACGC	5	7	4.8589	1.3421	-0.8722	-0.1517
RR	CGACGA	8	2	0.5382	3.033	1.0555	0.4127
RR	CGACGG	11	7	0.2266	2.1245	0.752	0.2647
RR	CGAAGA	14	10	0.2671	0.012	0.7891	0.2592
RR	CGAAGG	6	6	3.4975	1.6503	0.6893	-0.011
RR	CGGCGT	7	6	0.625	1.2334	0.6677	0.0584
RR	CGGCGC	52	28	24.3499	2.8817	1.5745	1.6142
RR	CGGCGA	12	13	0.0382	0.0729	-0.9582	-0.0933
RR	CGGCGG	47	41	16.7437	14.7468	1.1331	0.3411
RR	CGGAGA	13	17	5.809	0.3167	-1.2986	-0.3089
RR	CGGAGG	37	20	4.6474	0.0561	1.3286	1.1431
RR	AGACGT	15	1	3.9024	6.1964	2.9018	0.9698
RR	AGACGC	14	15	5.199	0.3464	-1.0037	-0.097
RR	AGACGA	6	6	3.1473	1.8297	0.6893	-0.011
RR	AGACGG	8	10	11.6203	4.6164	-0.9584	-0.1572
RR	AGAAGA	37	24	6.9344	3.168	1.0688	0.8581
RR	AGAAGG	26	17	0.0416	0.0319	0.9612	0.5934
RR	AGGCGT	2	8	5.8204	0.0025	-1.7446	-0.4311
RR	AGGCGC	16	14	4.144	0.5285	0.8606	0.113
RR	AGGCGA	6	5	3.4975	2.5588	0.6285	0.0602
RR	AGGCGG	19	12	1.8875	2.56	0.8948	0.4637
RR	AGGAGA	35	25	4.0188	4.6718	0.9891	0.6481
RR	AGGAGG	30	23	0.6435	3.2272	0.9475	0.4436
KR	AAACGT	15	11	0.9633	1.0278	0.9874	0.115
KR	AAACGC	16	17	8.6276	7.2175	-0.8514	-0.045
KR	AAACGA	17	17	0.1094	0.2366	0.8629	-0.014
KR	AAACGG	14	19	10.3272	8.0277	-0.9643	-0.1706
KR	AAAAGA	56	48	20.2124	9.4688	1.353	0.2086
KR	AAAAGG	32	31	0.0006	0.0282	1.008	0.0056
KR	AAGCGT	24	21	2.4923	0.0933	1.0031	0.0757
KR	AAGCGC	40	36	1.6759	3.2434	1.1313	0.0944
KR	AAGCGA	12	18	5.5907	4.0414	-1.0292	-0.2008
KR	AAGCGG	46	56	0.1005	0.0612	-1.2026	-0.356
KR	AAGAGA	50	55	0.2957	1.5548	-1.0905	-0.2002
KR	AAGAGG	66	80	6.7196	26.6504	-1.3233	-0.4997
NR	AATCGT	5	4	0.5891	2.6039	0.6069	0.0495
NR	AATCGC	8	8	7.0549	6.3632	0.6988	-0.0117
NR	AATCGA	10	14	0.029	0.6657	-0.9198	-0.2419
NR	AATCGG	6	9	9.3249	7.0178	-0.8069	-0.1792
NR	AATAGA	13	20	1.7417	0.1798	-1.17	-0.4167
NR	AATAGG	8	4	6.7066	10.6133	0.9283	0.2156
NR	AACCGT	11	21	0.4477	9.2247	-1.5383	-0.5842
NR	AACCGC	35	27	3.6793	0.4649	1.2403	0.4032
NR	AACCGA	17	19	1.9728	1.7507	-0.8817	-0.1385
NR	AACCGG	22	24	0.3368	0.2232	-0.9237	-0.1459
NR	AACAGA	44	43	16.8717	18.2015	1.0262	-0.0077
NR	AACAGG	35	23	4.1857	0.0382	1.596	0.6304
DR	GATCGT	8	13	0.0173	0.0972	-0.8142	-0.2236
DR	GATCGC	9	9	9.0476	15.2969	0.7816	-0.01
DR	GATCGA	9	26	0.4635	3.3678	-1.9703	-0.7399
DR	GATCGG	6	20	12.7523	5.9023	-1.8594	-0.6077
DR	GATAGA	8	11	9.1572	11.4809	-0.7377	-0.1377
DR	GATAGG	5	10	14.2016	12.0813	-0.8245	-0.2202
DR	GACCGT	17	18	3.0447	0.2335	-0.925	-0.0617
DR	GACCGC	57	50	20.7038	6.7012	2.0309	0.2375
DR	GACCGA	23	25	4.2112	0.94	-0.989	-0.1114
DR	GACCGG	37	48	1.1969	2.1969	-1.0296	-0.5133
DR	GACAGA	48	50	11.28	8.4075	-1.3007	-0.139
DR	GACAGG	34	51	0.3303	10.6871	-1.1693	-0.7676
FR	TTTCGT	5	12	0.8321	0.1449	-1.1662	-0.3712
FR	TTTCGC	6	5	10.8325	14.3292	0.6775	0.0441
FR	TTTCGA	12	16	0.3585	0.3548	-0.8536	-0.2244
FR	TTTCGG	7	15	9.116	4.6212	-1.2109	-0.4259
FR	TTTAGA	14	13	1.7677	3.8599	0.8635	0.0333
FR	TTTAGG	8	9	7.7776	7.4182	-0.7115	-0.0628
FR	TTCCGT	16	17	3.3282	0.88	-0.8523	-0.0736
FR	TTCCGC	48	55	13.0044	22.5423	-1.0567	-0.4289
FR	TTCCGA	24	24	7.725	2.5279	0.9602	-0.0323
FR	TTCCGG	43	43	7.7957	3.2457	1.1061	-0.0578
FR	TTCAGA	27	34	0.0002	1.2564	-1.0076	-0.4007
FR	TTCAGG	26	23	0.1542	0.683	1.0948	0.1213
CR	TGTCGT	5	4	0.2038	0.886	0.5795	0.0689
CR	TGTCGC	11	9	2.2563	1.665	0.7398	0.1358
CR	TGTCGA	8	8	0.0068	0.0039	0.736	-0.0164
CR	TGTCGG	11	10	2.078	1.8886	0.7661	0.0567
CR	TGTAGA	7	8	5.2766	2.0545	-0.7815	-0.0935
CR	TGTAGG	5	5	8.3547	4.8039	0.6267	-0.0102
CR	TGCCGT	8	12	0.1304	1.2555	-1.1572	-0.3329
CR	TGCCGC	46	31	16.2284	7.9044	1.1646	1.0933
CR	TGCCGA	13	12	0.0471	0.0646	0.809	0.0526
CR	TGCCGG	29	27	0.5861	1.7218	1.0034	0.0991
CR	TGCAGA	27	13	0.332	1.3951	1.4651	1.0529
CR	TGCAGG	33	26	2.5064	4.085	0.9482	0.4866
PR	CCTCGT	2	9	5.1086	0.001	-2.0346	-0.4243
PR	CCTCGC	19	20	1.1811	0.0055	-1.1097	-0.0896
PR	CCTCGA	14	8	0.4768	1.1511	0.852	0.3392
PR	CCTCGG	23	18	0.0364	0.712	0.8941	0.2651
PR	CCTAGA	15	7	2.7766	7.4419	1.0137	0.4581
PR	CCTAGG	6	5	13.3602	9.7055	0.6283	0.0509
PR	CCCCGT	11	13	0.1334	0.4306	-1.0364	-0.1374
PR	CCCCGC	44	31	2.551	2.4354	1.0406	0.7139
PR	CCCCGA	20	18	0.7248	1.2089	0.9359	0.0893
PR	CCCCGG	37	47	0.266	16.5958	-2.3273	-0.659
PR	CCCAGA	28	28	0.6628	1.3701	1.1899	-0.0434
PR	CCCAGG	60	36	20.1475	9.1475	1.3849	1.3508
PR	CCACGT	11	6	0.5089	0.9505	0.7985	0.2837
PR	CCACGC	8	9	11.5684	5.4742	-0.8533	-0.0726
PR	CCACGA	10	8	0.3188	1.0275	0.7263	0.1048
PR	CCACGG	16	7	2.9877	9.7844	1.1054	0.5167
PR	CCAAGA	25	24	0.0833	1.6647	1.0756	0.0214
PR	CCAAGG	25	12	0.0109	1.9825	1.2686	0.7434
PR	CCGCGT	4	5	0.5088	0.1089	-0.7003	-0.0664
PR	CCGCGC	34	22	19.9961	17.198	1.0385	0.6692
PR	CCGCGA	6	4	0.368	0.4248	0.6083	0.1111
PR	CCGCGG	28	24	9.4448	17.7245	0.9806	0.1972
PR	CCGAGA	11	1	1.1443	7.0494	2.0164	0.5845
PR	CCGAGG	17	1	0.1019	6.8159	3.3518	0.9362
QR	CAACGT	8	9	0.2956	0.4305	-0.791	-0.0416
QR	CAACGC	6	4	8.542	8.6707	0.6274	0.0638
QR	CAACGA	8	6	0.0896	1.1583	0.6808	0.062
QR	CAACGG	4	5	11.1537	8.8946	-0.6575	-0.0381
QR	CAAAGA	28	27	6.211	9.6288	1.0084	0.0096
QR	CAAAGG	16	13	0.2694	0.1734	0.8235	0.0893
QR	CAGCGT	18	17	0.274	0.6087	0.8862	0.0185
QR	CAGCGC	60	53	0.1196	1.6599	1.099	0.1883
QR	CAGCGA	21	20	1.5042	1.5237	0.9272	0.0158
QR	CAGCGG	62	57	0.563	1.1154	1.1499	0.1175
QR	CAGAGA	63	39	1.4489	0.2942	1.6627	0.7727
QR	CAGAGG	66	54	1.7197	3.8265	1.1011	0.3556
SR	TCTCGT	10	12	1.9577	2.4071	-0.841	-0.1536
SR	TCTCGC	13	7	1.4703	5.5886	1.055	0.3854
SR	TCTCGA	8	15	0.0537	2.6673	-1.3431	-0.4904
SR	TCTCGG	13	15	1.3166	0.6881	-0.8847	-0.159
SR	TCTAGA	7	11	6.0017	1.5318	-0.9755	-0.2845
SR	TCTAGG	8	13	5.3841	0.4091	-1.0891	-0.3543
SR	TCCCGT	9	16	0.0014	3.8583	-1.3256	-0.4921
SR	TCCCGC	23	29	0.2786	2.8013	-1.2018	-0.4487
SR	TCCCGA	10	17	0.42	1.5225	-1.312	-0.4939
SR	TCCCGG	33	28	2.3994	0.7617	1.0129	0.2824
SR	TCCAGA	32	25	2.4946	1.0472	1.0711	0.4202
SR	TCCAGG	43	29	12.7004	4.228	1.4541	0.8772
SR	TCACGT	2	5	1.6788	0.257	-0.8286	-0.2077
SR	TCACGC	6	5	4.3123	5.403	0.633	0.0575
SR	TCACGA	7	5	0.0326	1.1493	0.6866	0.1238
SR	TCACGG	4	8	6.6297	3.3613	-0.9771	-0.2792
SR	TCAAGA	10	15	0.6555	0.3122	-1.0877	-0.3578
SR	TCAAGG	16	11	0.5076	0.2135	0.9475	0.3121
SR	TCGCGT	1	2	0.9833	0.2998	-0.44	-0.0698
SR	TCGCGC	10	4	0.979	0.873	1.1382	0.3908
SR	TCGCGA	2	1	0.6425	2.0338	0.4124	0.0645
SR	TCGCGG	7	10	0.0052	1.1918	-0.8727	-0.2164
SR	TCGAGA	6	4	0.1197	0.7156	0.6611	0.1256
SR	TCGAGG	10	8	1.1187	0.7259	0.7503	0.1186
SR	AGTCGT	4	6	0.2184	0	-0.7168	-0.1431
SR	AGTCGC	17	8	0.5384	1.8811	1.383	0.5826
SR	AGTCGA	6	10	0.0944	0.7092	-0.9725	-0.2827
SR	AGTCGG	9	7	1.7742	3.8273	0.7309	0.1203
SR	AGTAGA	7	1	3.0777	10.4667	1.4299	0.396
SR	AGTAGG	5	5	5.7264	4.1315	0.6089	-0.0088
SR	AGCCGT	16	15	4.1102	1.9424	0.84	0.0399
SR	AGCCGC	43	35	9.0223	6.6915	1.1179	0.4689
SR	AGCCGA	17	12	1.1963	0.1559	0.9495	0.3104
SR	AGCCGG	38	30	4.6585	0.8686	1.1149	0.4777
SR	AGCAGA	25	27	0.0226	1.2821	-1.0047	-0.18
SR	AGCAGG	27	22	0.0027	0.0344	0.9876	0.2929
ER	GAACGT	10	21	0.8394	0.6941	-1.6331	-0.2868
ER	GAACGC	11	16	18.8293	12.6366	-0.9793	-0.1346
ER	GAACGA	14	8	0.8791	9.3088	1.1634	0.1437
ER	GAACGG	15	25	13.0372	7.0565	-1.3843	-0.2646
ER	GAAAGA	54	51	9.6539	5.9744	1.1326	0.0409
ER	GAAAGG	45	36	1.8174	0.0132	1.3398	0.1997
ER	GAGCGT	23	31	0.3636	1.5603	-1.1691	-0.2189
ER	GAGCGC	66	66	1.3666	2.8698	1.1331	-0.0434
ER	GAGCGA	20	29	1.9603	0.2432	-1.2467	-0.2424
ER	GAGCGG	77	70	7.7411	1.7347	1.2946	0.1277
ER	GAGAGA	53	51	0.0163	0.0022	1.1117	0.0161
ER	GAGAGG	61	59	0.4545	1.6297	1.1386	0.0108
TR	ACTCGT	11	4	8.2785	0.5935	1.3608	0.5721
TR	ACTCGC	9	6	1.4175	3.5242	0.7997	0.2357
TR	ACTCGA	11	16	3.3452	9.5546	-1.0372	-0.4501
TR	ACTCGG	16	22	0.635	4.3439	-1.1227	-0.5462
TR	ACTAGA	6	8	3.4548	1.4178	-0.7429	-0.1835
TR	ACTAGG	6	5	3.8235	3.9425	0.6383	0.072
TR	ACCCGT	10	11	0.5263	0.3615	-0.7717	-0.1072
TR	ACCCGC	26	22	0.5736	0.2327	0.9801	0.2836
TR	ACCCGA	15	10	1.7165	0.2662	0.9878	0.3929
TR	ACCCGG	24	27	0.1784	1.0605	-0.9914	-0.3082
TR	ACCAGA	20	19	0.0625	0	0.8825	0.0412
TR	ACCAGG	32	26	4.6105	3.0316	1.0766	0.4407
TR	ACACGT	2	4	2.4104	1.3567	-0.6389	-0.1747
TR	ACACGC	7	4	5.1358	8.4072	0.7781	0.2402
TR	ACACGA	9	5	0.2232	1.8549	0.8951	0.3209
TR	ACACGG	4	12	8.8184	1.5455	-1.6145	-0.6902
TR	ACAAGA	13	25	0.3138	7.1852	-1.8113	-1.0507
TR	ACAAGG	17	15	0.099	0.0316	0.8602	0.133
TR	ACGCGT	1	2	1.0888	0.3694	-0.43	-0.0874
TR	ACGCGC	3	9	2.8424	0.8501	-1.3084	-0.5177
TR	ACGCGA	2	2	0.7564	0.9472	0.4245	-0.0044
TR	ACGCGG	14	10	5.5511	0.9176	0.9103	0.31
TR	ACGAGA	12	4	3.1363	0.8677	1.5377	0.6551
TR	ACGAGG	12	8	2.6887	0.5369	0.9	0.3144
GR	GGTCGT	6	15	0.1834	8.758	-1.6739	-0.5008
GR	GGTCGC	10	16	1.242	0.0253	-1.1536	-0.3424
GR	GGTCGA	5	13	0.4701	1.6539	-1.5608	-0.4447
GR	GGTCGG	6	16	4.5294	0.0783	-1.8489	-0.5555
GR	GGTAGA	8	5	2.175	6.424	0.7803	0.1529
GR	GGTAGG	3	4	8.5477	7.4527	-0.5701	-0.0589
GR	GGCCGT	19	22	2.605	3.4645	-0.9735	-0.1909
GR	GGCCGC	57	57	10.742	19.3626	1.1087	-0.0804
GR	GGCCGA	20	25	0.2971	1.8801	-1.0847	-0.3017
GR	GGCCGG	50	48	5.0854	4.159	1.0713	0.0388
GR	GGCAGA	20	24	6.4014	1.4711	-1.0287	-0.247
GR	GGCAGG	33	31	0.2947	0.0397	0.9902	0.0628
GR	GGACGT	12	6	1.3539	2.1321	1.108	0.3113
GR	GGACGC	17	14	2.1453	3.7468	0.8815	0.1401
GR	GGACGA	6	16	2.6802	0.3346	-1.8489	-0.5555
GR	GGACGG	15	11	3.2407	8.7055	0.9066	0.1976
GR	GGAAGA	52	32	37.2274	4.1479	2.0094	1.0207
GR	GGAAGG	23	15	0.0204	2.1084	1.1942	0.4052
GR	GGGCGT	3	5	4.494	2.5096	-0.6753	-0.1136
GR	GGGCGC	34	27	1.8639	1.3189	1.1086	0.3349
GR	GGGCGA	13	7	0.0014	2.6564	1.0889	0.3099
GR	GGGCGG	34	25	2.1609	0.0287	1.2154	0.4444
GR	GGGAGA	11	15	8.1622	1.589	-0.9702	-0.2344
GR	GGGAGG	28	19	0.1034	0.0704	1.2435	0.4529
WR	TGGCGT	7	3	0.5003	3.4751	0.7268	0.2697
WR	TGGCGC	15	12	4.4888	2.0989	0.7914	0.1846
WR	TGGCGA	16	9	1.1083	0.2932	0.8827	0.4652
WR	TGGCGG	18	14	2.1045	1.9471	0.8174	0.2497
WR	TGGAGA	32	33	2.441	13.9634	-1.4204	-0.1289
WR	TGGAGG	34	21	3.0658	0.9687	1.0481	0.8562
HR	CATCGT	1	5	2.8715	0.0336	-1.1598	-0.2642
HR	CATCGC	8	5	1.9997	3.8678	0.7233	0.1835
HR	CATCGA	4	6	0.8227	0.1324	-0.7541	-0.1381
HR	CATCGG	7	12	2.6919	0.0923	-1.1967	-0.3401
HR	CATAGA	12	4	0.0118	4.6654	1.363	0.5049
HR	CATAGG	6	4	3.6485	4.4066	0.6339	0.1211
HR	CACCGT	6	8	0.4369	0.001	-0.805	-0.1415
HR	CACCGC	37	19	9.9966	0.2094	1.8893	1.1191
HR	CACCGA	13	9	0.5562	0.1289	0.82	0.2406
HR	CACCGG	23	23	0.0735	0.8001	0.9498	-0.0389
HR	CACAGA	26	16	1.2562	0.009	1.182	0.6125
HR	CACAGG	24	35	0.2526	22.7477	-1.9495	-0.7627
YR	TATCGT	5	6	0.2634	1.1619	-0.622	-0.0727
YR	TATCGC	8	8	5.3286	7.2677	0.7193	-0.0132
YR	TATCGA	5	6	1.4194	2.93	-0.622	-0.0727
YR	TATCGG	12	15	1.6774	2.4498	-0.8094	-0.2132
YR	TATAGA	10	12	2.6985	2.7197	-0.7625	-0.1455
YR	TATAGG	12	11	1.6459	3.1858	0.8461	0.0444
YR	TACCGT	14	11	3.0063	0.1148	1.0058	0.1699
YR	TACCGC	35	42	4.0757	9.2966	-1.0038	-0.509
YR	TACCGA	11	24	0.0696	4.4915	-1.5728	-0.8555
YR	TACCGG	32	30	2.3092	0.012	1.1447	0.0757
YR	TACAGA	36	44	6.6281	13.952	-1.018	-0.575
YR	TACAGG	22	26	0.2354	0.0835	-0.915	-0.2941
IR	ATTCGT	13	9	8.1858	0.0396	1.1159	0.2441
IR	ATTCGC	8	13	4.6819	2.9247	-0.8559	-0.3469
IR	ATTCGA	11	13	1.0608	0.0361	-0.7813	-0.1522
IR	ATTCGG	11	12	1.8863	5.4154	-0.7831	-0.0856
IR	ATTAGA	8	8	3.9552	7.1335	0.7267	-0.0138
IR	ATTAGG	8	6	4.4074	9.2499	0.8324	0.1195
IR	ATCCGT	11	18	0.292	2.097	-0.9729	-0.4853
IR	ATCCGC	36	57	3.5406	30.9338	-1.5186	-1.4609
IR	ATCCGA	17	23	1.5453	2.6224	-0.9194	-0.429
IR	ATCCGG	44	51	12.6926	13.0184	-1.0482	-0.542
IR	ATCAGA	26	24	0.0526	0.2444	1.1178	0.0886
IR	ATCAGG	32	28	1.4967	0.1797	1.3037	0.2115
IR	ATACGT	1	1	1.3409	2.3911	0.3034	-0.0017
IR	ATACGC	2	2	4.9499	5.4215	0.4308	-0.0034
IR	ATACGA	2	9	1.0389	2.5416	-1.3383	-0.4698
IR	ATACGG	3	2	3.4089	6.4162	0.5492	0.0615
IR	ATAAGA	6	5	0.4999	1.5048	0.6986	0.0563
IR	ATAAGG	6	10	0.6371	0.3178	-0.7857	-0.2768
VR	GTTCGT	7	7	1.2592	0.3055	0.6805	-0.0125
VR	GTTCGC	8	5	1.8907	4.324	0.7508	0.1936
VR	GTTCGA	10	17	2.3486	12.9465	-1.3558	-0.503
VR	GTTCGG	11	6	0.2323	4.34	0.9386	0.3268
VR	GTTAGA	11	8	0.1213	1.2079	0.7885	0.1882
VR	GTTAGG	5	1	4.6473	9.5464	0.958	0.2683
VR	GTCCGT	8	6	0.0665	0.2784	0.7015	0.1243
VR	GTCCGC	31	20	5.2755	0.9504	1.2866	0.7069
VR	GTCCGA	18	10	6.7775	0.0222	1.1781	0.5222
VR	GTCCGG	33	24	8.0833	2.0348	1.1331	0.5647
VR	GTCAGA	23	26	0.6603	7.2779	-1.0537	-0.249
VR	GTCAGG	27	23	2.3314	4.2639	0.9491	0.229
VR	GTACGT	3	3	0	0.1454	0.5058	-0.0054
VR	GTACGC	6	2	0.7052	4.5775	0.891	0.2665
VR	GTACGA	3	4	0.2648	0.131	-0.5831	-0.0747
VR	GTACGG	5	8	1.306	0.1154	-0.8651	-0.2168
VR	GTAAGA	8	4	0.0002	1.8081	0.8478	0.2629
VR	GTAAGG	5	6	1.2878	0.3132	-0.6672	-0.0782
VR	GTGCGT	7	9	3.5713	2.7728	-0.7994	-0.1511
VR	GTGCGC	40	49	0.002	6.9729	-1.5011	-0.6952
VR	GTGCGA	12	16	2.5682	0.7884	-1.0317	-0.2986
VR	GTGCGG	36	60	0.2333	13.3729	-3.1176	-1.7275
VR	GTGAGA	26	22	3.5154	3.2597	0.9431	0.2307
VR	GTGAGG	44	19	0.6736	4.8968	2.8744	1.6539
MR	ATGCGT	6	11	1.7699	0.2745	-0.9996	-0.2588
MR	ATGCGC	24	11	0.8363	10.2012	2.1315	0.6217
MR	ATGCGA	12	16	0.2397	0.0162	-0.9102	-0.2164
MR	ATGCGG	20	26	2.4878	0.8329	-1.0506	-0.3272
MR	ATGAGA	43	38	9.0497	4.802	1.1217	0.1954
MR	ATGAGG	32	39	0.4815	6.5315	-1.1063	-0.3929
AK	GCTAAA	24	44	4.1015	2.2458	-1.2545	-0.4208
AK	GCTAAG	22	29	19.0283	35.1006	-0.9471	-0.1544
AK	GCCAAA	72	88	1.49	0.3097	-1.343	-0.3645
AK	GCCAAG	164	202	53.7722	47.7389	-1.7903	-0.8618
AK	GCAAAA	40	70	2.5796	12.4008	-1.3989	-0.6333
AK	GCAAAG	39	70	1.1826	0.0058	-1.4668	-0.6532
AK	GCGAAA	3	8	15.9503	12.671	-0.797	-0.1037
AK	GCGAAG	13	16	11.434	13.9618	-0.8494	-0.068
LK	TTAAAA	31	22	16.5378	0.4818	1.4495	0.1491
LK	TTAAAG	30	32	2.3742	0.4147	-0.9855	-0.0504
LK	TTGAAA	47	53	9.6377	9.2593	-1.0966	-0.1312
LK	TTGAAG	57	55	3.3012	0.103	1.1775	0.0096
LK	CTTAAA	20	23	3.9822	3.1446	-0.9211	-0.064
LK	CTTAAG	17	23	18.7452	14.5771	-1.0104	-0.1171
LK	CTCAAA	35	51	7.0937	0.0191	-1.5063	-0.3073
LK	CTCAAG	92	95	1.2844	3.5838	-1.2178	-0.0977
LK	CTAAAA	18	23	0.1908	0.499	-0.9676	-0.0994
LK	CTAAAG	27	42	0.3065	4.9188	-1.5309	-0.2855
LK	CTGAAA	82	100	7.1806	2.1076	-1.3847	-0.3658
LK	CTGAAG	186	169	2.7856	0.143	2.0208	0.222
RK	CGTAAA	7	13	2.7063	0.6685	-1.0853	-0.1769
RK	CGTAAG	8	12	6.6138	6.4023	-0.8866	-0.1204
RK	CGCAAA	17	27	10.3267	1.9333	-1.3389	-0.2989
RK	CGCAAG	55	55	0.0071	0.071	1.1009	-0.0406
RK	CGAAAA	12	20	1.6695	0.0391	-1.2205	-0.2379
RK	CGAAAG	18	24	2.4555	1.7691	-1.0439	-0.1851
RK	CGGAAA	24	34	3.8567	0.726	-1.2781	-0.3041
RK	CGGAAG	47	56	0.7712	0.1743	-1.1942	-0.2924
RK	AGAAAA	52	43	9.094	2.5249	1.3627	0.2193
RK	AGAAAG	44	43	1.0418	1.2026	1.0663	-0.0039
RK	AGGAAA	59	45	15.3515	4.4737	1.685	0.3573
RK	AGGAAG	87	75	21.4179	13.1718	1.5348	0.2794
KK	AAAAAA	66	79	4.9729	6.4478	-1.153	-0.1107
KK	AAAAAG	70	111	27.4743	14.0089	-1.9459	-0.3224
KK	AAGAAA	151	187	3.5006	5.3007	-1.2941	-0.3005
KK	AAGAAG	253	282	18.0544	8.188	-1.7614	-0.2676
NK	AATAAA	43	50	0.0084	0.0268	-1.0447	-0.1279
NK	AATAAG	34	43	13.6185	15.0197	-1.0213	-0.1557
NK	AACAAA	66	62	2.5675	0.0509	1.6219	0.0362
NK	AACAAG	98	133	3.5618	14.2432	-1.5052	-0.5917
DK	GATAAA	38	69	0.7315	0.0038	-1.4052	-0.445
DK	GATAAG	27	48	22.415	29.4265	-1.184	-0.3019
DK	GACAAA	62	84	0.2524	0.5243	-1.1554	-0.3283
DK	GACAAG	127	165	18.4588	19.8741	-1.5012	-0.5743
FK	TTTAAA	34	32	0.0663	5.0669	1.3827	0.0221
FK	TTTAAG	34	54	6.8771	4.2878	-1.2655	-0.4093
FK	TTCAAA	47	64	0.0321	0.2849	-1.0841	-0.3571
FK	TTCAAG	94	119	6.6463	9.2678	-1.1371	-0.5377
CK	TGTAAA	26	21	0.2565	0.2285	0.9699	0.1274
CK	TGTAAG	26	18	2.3987	8.3139	1.1474	0.2156
CK	TGCAAA	40	47	0.7194	7.2856	-1.3091	-0.2362
CK	TGCAAG	54	52	0.0561	0.3631	1.0135	0.0179
PK	CCTAAA	20	30	2.9963	1.4818	-1.1449	-0.2689
PK	CCTAAG	13	19	21.7646	24.7653	-0.9488	-0.162
PK	CCCAAA	50	52	1.6379	1.2173	-1.1171	-0.0841
PK	CCCAAG	119	127	51.4068	53.3031	-1.2733	-0.283
PK	CCAAAA	32	46	0.1122	2.3649	-1.2716	-0.3791
PK	CCAAAG	43	42	0.0959	3.161	1.1545	-0.0028
PK	CCGAAA	9	8	5.5622	5.3672	0.7701	0.0197
PK	CCGAAG	15	18	6.7372	2.8539	-0.853	-0.0866
QK	CAAAAA	33	23	0.1021	3.5644	1.4429	0.1092
QK	CAAAAG	47	49	0.0026	0.0932	-1.0564	-0.0383
QK	CAGAAA	85	95	1.317	0.0243	-1.2486	-0.1455
QK	CAGAAG	153	160	0.5792	1.4925	-1.2114	-0.1306
SK	TCTAAA	23	22	0.9608	2.7559	0.9465	0.0107
SK	TCTAAG	20	28	11.6455	7.7347	-1.1215	-0.2221
SK	TCCAAA	60	52	10.1775	3.6025	1.3965	0.1682
SK	TCCAAG	92	74	17.6493	3.167	2.0536	0.4075
SK	TCAAAA	30	34	3.6138	2.8444	-0.9983	-0.1244
SK	TCAAAG	23	23	2.4088	6.1474	0.9311	-0.0154
SK	TCGAAA	5	7	3.5671	2.0476	-0.6855	-0.0555
SK	TCGAAG	11	13	2.1123	1.3784	-0.7987	-0.0596
SK	AGTAAA	28	25	1.5785	0.0197	1.0458	0.0594
SK	AGTAAG	21	15	4.3772	12.7324	1.1897	0.1423
SK	AGCAAA	41	56	0.0455	4.1929	-1.4158	-0.4187
SK	AGCAAG	58	91	0.4527	11.2307	-2.5412	-0.8995
EK	GAAAAA	83	112	0.0258	0.5676	-1.4013	-0.1991
EK	GAAAAG	99	104	5.8852	17.8787	-1.4126	-0.0483
EK	GAGAAA	121	134	0.4245	1.252	-1.3349	-0.1031
EK	GAGAAG	228	281	6.7981	15.6058	-1.3894	-0.3765
TK	ACTAAA	20	28	0.696	0.8561	-0.9231	-0.2244
TK	ACTAAG	13	18	14.7057	20.6364	-0.8326	-0.1406
TK	ACCAAA	49	62	1.8053	1.8514	-1.0995	-0.3758
TK	ACCAAG	107	148	35.8167	61.4881	-1.2069	-1.153
TK	ACAAAA	36	39	1.6677	0.0475	-1.2155	-0.1035
TK	ACAAAG	25	42	7.8043	5.8015	-1.1732	-0.4649
TK	ACGAAA	4	8	6.997	5.0907	-0.7172	-0.1081
TK	ACGAAG	14	14	2.1616	5.6883	0.9507	-0.0095
GK	GGTAAA	14	20	3.3596	9.5271	-0.8532	-0.1156
GK	GGTAAG	9	8	18.372	44.3249	0.9388	0.0139
GK	GGCAAA	56	77	0.1877	0.3201	-1.1469	-0.4078
GK	GGCAAG	103	135	2.3101	1.0517	-1.3917	-0.6297
GK	GGAAAA	45	77	1.0022	4.952	-1.2945	-0.6025
GK	GGAAAG	36	89	8.3091	0.0108	-3.002	-0.9799
GK	GGGAAA	51	60	1.4448	0.3744	-1.3859	-0.1874
GK	GGGAAG	95	127	14.5041	22.7395	-1.3115	-0.626
WK	TGGAAA	55	30	0.6576	1.8079	1.8438	0.5012
WK	TGGAAG	68	66	0.4399	1.2013	1.8438	0.0052
HK	CATAAA	21	16	0.132	1.6037	1.0702	0.1236
HK	CATAAG	17	16	4.9627	8.7611	0.8513	0.0156
HK	CACAAA	34	38	0.0507	1.1405	-0.9879	-0.1352
HK	CACAAG	58	65	1.6966	5.9358	-1.0803	-0.2355
YK	TATAAA	29	36	0.0007	0.6716	-1.0036	-0.1794
YK	TATAAG	22	44	10.6748	5.2764	-1.5182	-0.5227
YK	TACAAA	42	65	0.0242	2.1758	-1.1576	-0.5577
YK	TACAAG	82	94	7.0025	1.9212	-1.6029	-0.3269
IK	ATTAAA	32	50	0.2425	0.2392	-1.0296	-0.3822
IK	ATTAAG	22	44	10.8812	16.6455	-1.0895	-0.4583
IK	ATCAAA	55	73	1.8749	0.0357	-1.5144	-0.3943
IK	ATCAAG	72	132	0.1934	5.6044	-1.3051	-1.2561
IK	ATAAAA	21	32	2.6784	3.4085	-0.953	-0.2344
IK	ATAAAG	22	40	0	0.7775	-0.984	-0.3771
VK	GTTAAA	18	28	0.7431	0.3415	-0.9997	-0.2223
VK	GTTAAG	12	21	13.3229	14.4285	-1.0016	-0.1978
VK	GTCAAA	33	28	0.1193	4.0873	1.597	0.0881
VK	GTCAAG	56	73	0.2504	2.1074	-1.1132	-0.3918
VK	GTAAAA	22	36	4.0496	11.587	-1.1389	-0.3095
VK	GTAAAG	22	35	0.0126	0.5305	-1.0934	-0.2883
VK	GTGAAA	63	79	0.3177	0.5206	-1.136	-0.3745
VK	GTGAAG	121	147	3.9216	2.5284	-1.2949	-0.6187
MK	ATGAAA	75	83	0	0.0475	-1.0904	-0.1194
MK	ATGAAG	112	120	0	0.0315	-1.0904	-0.1309
AN	GCTAAT	18	15	1.4827	6.5317	0.9711	0.0871
AN	GCTAAC	16	15	6.9855	12.0607	0.8678	0.0202
AN	GCCAAT	40	56	0.0407	3.8202	-1.4711	-0.5848
AN	GCCAAC	86	85	20.8986	18.0742	1.2293	-0.0418
AN	GCAAAT	27	42	2.0158	13.5261	-1.545	-0.539
AN	GCAAAC	33	22	1.7166	2.0911	1.7027	0.3484
AN	GCGAAT	3	4	8.8902	6.8233	-0.5459	-0.037
AN	GCGAAC	5	7	9.5981	5.8997	-0.68	-0.0731
LN	TTAAAT	19	16	12.1343	1.4881	1.0428	0.0747
LN	TTAAAC	7	15	1.5392	0.0052	-1.1913	-0.2435
LN	TTGAAT	20	20	0.4413	0.1452	0.9285	-0.0154
LN	TTGAAC	22	20	0	1.8847	1.022	0.0426
LN	CTTAAT	13	17	1.3393	0.6523	-0.8591	-0.129
LN	CTTAAC	8	22	9.6727	0.5528	-1.9313	-0.4229
LN	CTCAAT	38	45	1.3691	4.9414	-1.0384	-0.2375
LN	CTCAAC	62	67	11.8401	17.6152	-1.1348	-0.1964
LN	CTAAAT	11	15	0.2973	0.567	-0.8432	-0.1275
LN	CTAAAC	17	15	2.1532	0.0105	0.9619	0.0465
LN	CTGAAT	51	63	2.3882	1.1108	-1.1354	-0.3964
LN	CTGAAC	69	69	1.7519	4.7757	1.2801	-0.053
RN	CGTAAT	4	6	2.0662	1.0832	-0.7292	-0.1027
RN	CGTAAC	8	3	0.5289	6.195	1.0064	0.2339
RN	CGCAAT	7	6	10.9417	9.6046	0.6591	0.04
RN	CGCAAC	28	29	0.0441	0.7605	-1.0041	-0.0841
RN	CGAAAT	7	10	1.3909	0.2555	-0.8927	-0.1552
RN	CGAAAC	12	13	0.2656	0.181	-0.8302	-0.0639
RN	CGGAAT	12	17	4.8207	1.1686	-1.1295	-0.2591
RN	CGGAAC	19	29	3.2326	0.0785	-1.6535	-0.5119
RN	AGAAAT	33	26	6.1433	2.6235	1.0341	0.3
RN	AGAAAC	41	27	6.6402	0.4816	1.4266	0.6315
RN	AGGAAT	37	24	9.67	1.6711	1.3895	0.5878
RN	AGGAAC	38	35	3.1517	6.259	0.9945	0.0986
KN	AAAAAT	53	66	3.0616	2.0137	-1.1058	-0.212
KN	AAAAAC	49	56	0.3474	2.4897	-1.2016	-0.1219
KN	AAGAAT	59	75	0.1776	0.8513	-1.1099	-0.2586
KN	AAGAAC	76	115	0.1689	1.159	-1.4361	-0.6046
NN	AATAAT	28	31	0.075	0.1309	-0.969	-0.0841
NN	AATAAC	24	24	2.9339	7.2111	1.0155	-0.014
NN	AACAAT	26	28	1.8763	4.254	-0.9715	-0.0603
NN	AACAAC	60	84	6.3117	20.6308	-1.342	-0.5773
DN	GATAAT	25	51	0.6462	1.2549	-1.8077	-0.5371
DN	GATAAC	24	27	4.8736	13.775	-1.0172	-0.073
DN	GACAAT	39	55	0.0004	0.6308	-1.033	-0.3428
DN	GACAAC	68	76	6.4775	3.3586	-1.4872	-0.1966
FN	TTTAAT	29	27	0.0572	1.3945	1.1017	0.0322
FN	TTTAAC	27	33	2.0176	2.0188	-0.9551	-0.1721
FN	TTCAAT	39	49	0.0476	0.9361	-1.0464	-0.283
FN	TTCAAC	54	63	0.7132	1.7996	-1.0348	-0.2672
CN	TGTAAT	25	8	1.179	3.3125	1.8453	0.6645
CN	TGTAAC	17	12	2.9614	2.4491	0.7916	0.1853
CN	TGCAAT	32	34	0.146	8.8175	-1.8493	-0.1148
CN	TGCAAC	40	26	0.0817	0.0059	0.9415	0.5268
PN	CCTAAT	10	17	5.3954	2.774	-1.0949	-0.2779
PN	CCTAAC	16	18	3.9916	5.8943	-0.8499	-0.0924
PN	CCCAAT	40	38	4.0399	1.979	1.0887	0.0371
PN	CCCAAC	70	72	28.772	31.1247	-1.1117	-0.1457
PN	CCAAAT	24	30	0.4086	1.0559	-1.0011	-0.2535
PN	CCAAAC	22	21	0.9017	3.234	0.9343	0.0165
PN	CCGAAT	3	7	8.2032	2.1133	-0.8669	-0.1562
PN	CCGAAC	7	5	6.1368	6.6832	0.7493	0.0696
QN	CAAAAT	27	24	1.0661	0.1354	0.9307	0.0423
QN	CAAAAC	34	17	1.1472	4.1701	2.0523	0.2964
QN	CAGAAT	52	59	3.8814	0.2778	-1.372	-0.1534
QN	CAGAAC	93	92	0.3753	2.2157	1.1628	-0.0257
SN	TCTAAT	12	15	3.0666	0.9748	-0.9435	-0.1283
SN	TCTAAC	15	8	4.1912	10.7705	1.128	0.2565
SN	TCCAAT	25	22	0.3147	0.3009	0.9213	0.0914
SN	TCCAAC	41	50	0.7717	11.9171	-1.494	-0.3902
SN	TCAAAT	23	21	4.4004	1.7448	0.9026	0.0546
SN	TCAAAC	18	12	0.0577	2.9758	0.9989	0.2147
SN	TCGAAT	3	4	3.1045	1.5519	-0.5803	-0.0418
SN	TCGAAC	1	3	8.2935	4.1859	-0.6378	-0.0786
SN	AGTAAT	16	12	0.016	0.6102	0.8783	0.1391
SN	AGTAAC	20	14	0.0017	1.1979	0.9953	0.2127
SN	AGCAAT	35	29	0.9296	0.2652	1.019	0.1978
SN	AGCAAC	55	54	7.5867	13.5964	1.0927	-0.0162
EN	GAAAAT	70	90	6.1618	10.4321	-1.2491	-0.2401
EN	GAAAAC	69	86	0.0882	0.4555	-1.1836	-0.2067
EN	GAGAAT	57	59	6.2019	11.1083	-1.1933	-0.0382
EN	GAGAAC	103	113	0.0327	0.0002	-1.238	-0.1393
TN	ACTAAT	13	17	1.6892	0.0282	-1.0565	-0.1725
TN	ACTAAC	8	7	10.4742	10.2966	0.6841	0.0316
TN	ACCAAT	30	32	0.0491	0.6656	-1.0646	-0.1104
TN	ACCAAC	65	67	15.7388	30.4927	-1.2515	-0.1464
TN	ACAAAT	37	20	9.4721	0.0975	1.8442	0.6387
TN	ACAAAC	21	18	2.0496	2.8566	0.8772	0.0978
TN	ACGAAT	7	3	1.2727	4.2218	0.8513	0.1521
TN	ACGAAC	8	7	2.3465	1.7808	0.6841	0.0316
GN	GGTAAT	9	12	2.702	5.4359	-0.7585	-0.0948
GN	GGTAAC	7	19	8.2456	3.4346	-1.5447	-0.3572
GN	GGCAAT	30	42	2.6548	0.867	-1.0609	-0.3745
GN	GGCAAC	62	58	2.1065	0.0994	1.7271	0.0705
GN	GGAAAT	42	48	9.2766	4.5706	-1.0732	-0.2077
GN	GGAAAC	38	45	0.5496	0.0222	-1.0326	-0.234
GN	GGGAAT	37	37	2.0152	0.5568	1.2106	-0.028
GN	GGGAAC	29	53	1.9147	3.6411	-1.753	-0.7257
WN	TGGAAT	31	28	0.6667	0.3195	1.1855	0.069
WN	TGGAAC	30	42	0.5215	0.2562	-1.1855	-0.4005
HN	CATAAT	20	11	0.5968	1.1669	1.0857	0.3364
HN	CATAAC	14	8	2.6241	6.3425	0.8943	0.2236
HN	CACAAT	33	24	0.7522	0.1506	0.9519	0.3232
HN	CACAAC	36	41	0.0021	6.4509	-1.7156	-0.2351
YN	TATAAT	19	19	0.6892	0.0345	0.951	-0.0152
YN	TATAAC	24	14	0.983	4.6491	1.1054	0.2914
YN	TACAAT	32	32	0.0033	1.3766	1.1258	-0.0256
YN	TACAAC	51	38	2.2674	0.9539	1.0305	0.3629
IN	ATTAAT	29	20	0.0011	3.4847	1.1859	0.2354
IN	ATTAAC	20	17	7.6977	11.3995	0.8823	0.0709
IN	ATCAAT	41	42	0.3457	0.0683	-1.054	-0.0587
IN	ATCAAC	69	74	2.324	11.1703	-1.3058	-0.1934
IN	ATAAAT	24	18	6.2872	1.8658	1.0063	0.1535
IN	ATAAAC	18	17	0.0129	0.0312	0.8528	0.0153
VN	GTTAAT	13	14	1.0489	1.9022	-0.8071	-0.0413
VN	GTTAAC	10	12	6.589	6.9021	-0.7868	-0.0698
VN	GTCAAT	24	32	0.4278	1.1676	-1.1459	-0.2663
VN	GTCAAC	51	48	7.2516	6.851	1.1218	0.052
VN	GTAAAT	23	20	12.2828	3.3955	0.9824	0.0743
VN	GTAAAC	11	12	0.7928	1.2571	-0.7757	-0.0397
VN	GTGAAT	52	60	0.0163	0.3911	-1.1458	-0.2886
VN	GTGAAC	64	61	0.1977	0.9295	1.1609	0.0416
MN	ATGAAT	62	55	0.9273	0.6342	0.9841	0.1046
MN	ATGAAC	63	56	0.7255	0.5086	0.9841	0.1042
AD	GCTGAT	43	59	2.787	3.48	-1.2438	-0.4101
AD	GCTGAC	61	82	6.1597	16.6052	-1.3313	-0.5412
AD	GCCGAT	16	20	29.946	35.4041	-0.8766	-0.1058
AD	GCCGAC	45	46	13.046	13.752	-1.139	-0.0518
AD	GCAGAT	49	70	14.4993	25.2764	-1.4201	-0.5338
AD	GCAGAC	52	60	5.0299	5.9226	-1.085	-0.2239
AD	GCGGAT	21	12	0.0664	4.5693	1.7452	0.2028
AD	GCGGAC	38	28	5.039	0.3672	1.7898	0.2163
LD	TTAGAT	17	37	1.6598	14.8903	-1.8116	-0.4433
LD	TTAGAC	12	14	1.2725	3.1886	-0.8088	-0.0501
LD	TTGGAT	40	69	9.583	28.7956	-1.756	-0.6513
LD	TTGGAC	55	44	14.9737	0.1595	2.2086	0.2077
LD	CTTGAT	27	36	0.08	0.0488	-1.0006	-0.2103
LD	CTTGAC	24	35	2.9783	0.4758	-1.0515	-0.252
LD	CTCGAT	17	8	17.3545	39.4888	1.9999	0.1856
LD	CTCGAC	12	16	38.2669	33.7109	-0.8234	-0.0935
LD	CTAGAT	15	25	0.2074	0.8769	-1.0674	-0.2252
LD	CTAGAC	16	24	0.1768	0.0106	-0.9636	-0.1825
LD	CTGGAT	85	128	0.3268	0.4348	-1.7258	-0.98
LD	CTGGAC	173	176	22.8573	11.1973	-2.3824	-0.1618
RD	CGTGAT	10	12	0.0006	0.264	-0.7862	-0.0844
RD	CGTGAC	16	23	0.5834	3.3122	-1.0919	-0.2771
RD	CGCGAT	7	10	15.714	13.4213	-0.7946	-0.1189
RD	CGCGAC	21	23	7.0967	3.6198	-0.9104	-0.095
RD	CGAGAT	12	30	0.139	8.2763	-2.4986	-0.6845
RD	CGAGAC	20	25	0.27	1.1267	-0.9863	-0.2062
RD	CGGGAT	23	25	0.7266	2.1966	-0.9265	-0.097
RD	CGGGAC	54	43	8.2688	0.6389	1.532	0.3592
RD	AGAGAT	35	45	2.8138	9.073	-1.217	-0.4076
RD	AGAGAC	36	33	0.0201	0.0033	1.073	0.0774
RD	AGGGAT	29	24	0.0968	0.5887	1.121	0.159
RD	AGGGAC	46	32	2.4866	0.0012	1.8221	0.479
KD	AAAGAT	63	92	1.9156	0.7211	-1.1366	-0.3422
KD	AAAGAC	70	79	0.0041	2.8304	-1.8	-0.1207
KD	AAGGAT	67	122	1.8541	0.1765	-1.7736	-0.6339
KD	AAGGAC	108	157	0.063	1.2451	-1.2097	-0.5787
ND	AATGAT	59	60	32.3048	12.4722	-1.325	-0.0577
ND	AATGAC	61	74	13.7395	21.8259	-1.051	-0.3333
ND	AACGAT	9	16	20.7764	20.9805	-0.9793	-0.1655
ND	AACGAC	23	33	13.5786	8.1351	-1.0377	-0.2423
DD	GATGAT	111	142	80.4543	53.5312	-1.2261	-0.451
DD	GATGAC	101	118	20.4263	10.3031	-1.5031	-0.2611
DD	GACGAT	17	26	35.1278	43.5954	-0.936	-0.1257
DD	GACGAC	35	67	30.3803	10.6845	-1.8363	-0.4383
FD	TTTGAT	65	75	20.9931	17.8668	-1.1178	-0.2391
FD	TTTGAC	84	76	24.1741	10.6069	1.5938	0.1195
FD	TTCGAT	17	18	22.1004	27.8378	-0.8565	-0.0295
FD	TTCGAC	38	54	12.6283	2.1979	-1.4518	-0.3478
CD	TGTGAT	32	39	6.4202	14.4324	-1.4258	-0.2613
CD	TGTGAC	54	49	25.9765	25.1863	0.9741	0.1204
CD	TGCGAT	7	7	18.1013	16.8844	0.6726	-0.0061
CD	TGCGAC	26	13	5.272	12.2066	1.679	0.4117
PD	CCTGAT	51	64	7.949	12.8796	-1.5975	-0.3578
PD	CCTGAC	46	52	0.0002	0.6544	-1.2116	-0.1796
PD	CCCGAT	15	20	23.5296	17.0631	-1.0624	-0.1346
PD	CCCGAC	41	29	8.9856	12.5783	1.3998	0.2734
PD	CCAGAT	66	54	26.5411	4.7539	1.313	0.2573
PD	CCAGAC	51	52	0.3186	0.9174	-1.0869	-0.0579
PD	CCGGAT	23	16	0.0033	0.614	1.1155	0.1601
PD	CCGGAC	37	32	1.4885	4.4894	1.0453	0.1012
QD	CAAGAT	31	54	1.6243	14.9064	-2.0473	-0.3464
QD	CAAGAC	42	45	2.5329	2.0311	-1.0379	-0.0594
QD	CAGGAT	58	72	4.2951	4.0279	-1.1898	-0.2255
QD	CAGGAC	104	92	0.0678	1.2397	2.1037	0.1357
SD	TCTGAT	45	33	7.8483	0.5358	1.1299	0.2955
SD	TCTGAC	47	34	1.3777	0.0349	1.1628	0.3213
SD	TCCGAT	9	5	25.9351	27.8171	0.7957	0.1027
SD	TCCGAC	32	13	10.2709	20.1112	2.1666	0.4954
SD	TCAGAT	46	55	24.9171	41.4761	-1.7674	-0.2776
SD	TCAGAC	35	46	0.8967	13.7083	-1.9185	-0.3244
SD	TCGGAT	14	14	0.3404	0.7613	0.8547	-0.0098
SD	TCGGAC	38	14	30.4122	0.1619	2.7791	0.6275
SD	AGTGAT	49	44	28.3987	20.3364	1.0666	0.1018
SD	AGTGAC	46	43	7.2228	11.856	1.0874	0.0495
SD	AGCGAT	11	11	25.3819	20.6466	0.7969	-0.0077
SD	AGCGAC	34	36	10.9497	1.7531	-1.1874	-0.0784
ED	GAAGAT	142	207	47.0363	57.2587	-1.4698	-0.5281
ED	GAAGAC	103	127	0.1677	1.1143	-1.3342	-0.205
ED	GAGGAT	92	126	7.5082	13.3028	-1.2217	-0.2797
ED	GAGGAC	136	174	4.4664	2.7619	-1.3188	-0.3192
TD	ACTGAT	37	36	3.6038	0.6714	1.0121	0.0013
TD	ACTGAC	39	44	0.2275	1.9842	-1.0762	-0.1719
TD	ACCGAT	12	14	24.6875	25.1331	-0.8245	-0.0661
TD	ACCGAC	28	26	17.5888	15.8346	0.9737	0.0366
TD	ACAGAT	77	78	60.1037	41.9719	-1.1258	-0.0855
TD	ACAGAC	50	60	0.9553	6.6138	-1.263	-0.3231
TD	ACGGAT	18	10	0.3773	2.501	1.3646	0.2157
TD	ACGGAC	21	20	0.0029	0.1065	0.9025	0.0131
GD	GGTGAT	26	35	1.1956	0.3909	-1.0632	-0.2149
GD	GGTGAC	36	47	2.3042	3.5839	-1.1167	-0.2651
GD	GGCGAT	14	8	30.3486	50.6729	1.3253	0.1253
GD	GGCGAC	33	32	21.9068	24.2112	1.0924	0.0033
GD	GGAGAT	52	85	7.3496	28.8816	-2.2218	-0.7631
GD	GGAGAC	72	75	12.3993	7.9736	-1.2228	-0.108
GD	GGGGAT	40	46	0.0011	0.0612	-1.0395	-0.1563
GD	GGGGAC	80	76	13.7239	13.174	1.5144	0.043
WD	TGGGAT	41	42	0.3675	0.7066	-1.0778	-0.0556
WD	TGGGAC	46	60	0.2758	0.6235	-1.0778	-0.4111
HD	CATGAT	25	30	3.4968	5.9812	-1.1524	-0.2204
HD	CATGAC	45	41	21.1307	16.8236	0.9568	0.1108
HD	CACGAT	12	11	10.0185	10.3877	0.7586	0.0269
HD	CACGAC	26	19	4.1844	5.1664	1.0561	0.2471
YD	TATGAT	57	74	19.0128	19.0256	-1.108	-0.493
YD	TATGAC	75	71	23.8866	8.0537	1.8871	0.0552
YD	TACGAT	17	23	17.7268	21.7881	-0.8994	-0.1719
YD	TACGAC	32	53	13.3821	2.7877	-1.5204	-0.5825
ID	ATTGAT	45	77	11.9487	20.6657	-1.3814	-0.8574
ID	ATTGAC	51	70	6.2313	6.0094	-1.0753	-0.5253
ID	ATCGAT	16	24	16.221	22.8395	-0.8827	-0.2175
ID	ATCGAC	32	42	10.3969	10.986	-1.0158	-0.2799
ID	ATAGAT	30	34	19.9139	9.9802	-1.1582	-0.1235
ID	ATAGAC	19	25	0.0472	0.264	-0.9086	-0.1678
VD	GTTGAT	23	41	0.2822	1.8851	-1.274	-0.4383
VD	GTTGAC	24	23	0.4306	5.6155	1.2137	0.009
VD	GTCGAT	5	8	23.4906	28.8115	-0.6717	-0.0738
VD	GTCGAC	11	12	24.3859	28.0446	-0.8262	-0.0302
VD	GTAGAT	23	26	6.8375	0.8222	-1.0036	-0.0847
VD	GTAGAC	16	29	0.1985	0.7592	-1.1296	-0.3161
VD	GTGGAT	85	125	7.5508	12.9698	-1.3347	-0.9945
VD	GTGGAC	116	139	12.0381	12.7515	-1.4344	-0.6126
MD	ATGGAT	55	71	0.1042	0.1266	-1.1215	-0.2432
MD	ATGGAC	79	87	0.0782	0.1117	-1.1215	-0.1401
AF	GCTTTT	40	48	0.3045	1.7038	-1.3371	-0.2305
AF	GCTTTC	37	39	3.2769	2.4624	-1.0647	-0.0754
AF	GCCTTT	57	64	0.605	0.291	-1.3193	-0.2162
AF	GCCTTC	152	113	51.1177	18.7724	2.5717	0.8953
AF	GCATTT	25	30	1.3263	0.3179	-1.1266	-0.144
AF	GCATTC	23	25	9.0971	6.814	-0.9758	-0.0661
AF	GCGTTT	9	8	7.529	6.3054	0.7178	0.0196
AF	GCGTTC	18	16	4.558	2.58	0.8641	0.0392
LF	TTATTT	10	16	0.2877	2.0052	-1.5373	-0.19
LF	TTATTC	12	13	1.0367	0.0974	-0.9492	-0.0397
LF	TTGTTT	27	28	0.5427	2.5338	-1.2222	-0.0515
LF	TTGTTC	13	16	11.1273	3.9358	-1.1677	-0.1013
LF	CTTTTT	32	30	2.4233	5.3913	1.1075	0.0357
LF	CTTTTC	34	25	0.029	0.0014	0.9746	0.2465
LF	CTCTTT	75	48	24.3699	9.5666	1.3806	0.7609
LF	CTCTTC	142	90	121.587	67.3803	1.8884	1.4673
LF	CTATTT	21	11	5.4477	0.0503	1.0853	0.2871
LF	CTATTC	10	5	3.03	6.5156	0.814	0.1439
LF	CTGTTT	41	40	23.5668	11.8846	1.2842	-0.0017
LF	CTGTTC	57	46	30.6133	18.8626	1.084	0.2893
RF	CGTTTT	5	14	1.2268	1.7769	-1.7991	-0.51
RF	CGTTTC	15	16	1.3825	1.0612	-0.8592	-0.0774
RF	CGCTTT	21	14	0.1754	2.4698	1.0927	0.3608
RF	CGCTTC	68	65	43.2619	54.6128	1.0948	0.0696
RF	CGATTT	10	11	0.0902	0.2022	-0.7817	-0.0703
RF	CGATTC	11	12	1.034	0.9441	-0.7997	-0.0717
RF	CGGTTT	11	10	5.9555	7.9253	0.7564	0.04
RF	CGGTTC	17	17	6.1041	5.5458	0.8579	-0.0245
RF	AGATTT	34	22	6.9567	0.1344	1.418	0.6214
RF	AGATTC	14	18	8.1252	2.2744	-1.0103	-0.2437
RF	AGGTTT	27	27	0.8896	2.6116	0.9517	-0.0389
RF	AGGTTC	24	17	1.4158	2.5372	1.0812	0.3565
KF	AAATTT	46	41	2.9683	0.0397	1.2193	0.0782
KF	AAATTC	41	54	1.1529	0.3073	-1.3085	-0.2885
KF	AAGTTT	56	73	0.13	2.907	-1.4528	-0.3786
KF	AAGTTC	67	57	0.4104	4.4751	1.5702	0.1698
NF	AATTTT	23	35	1.2574	0.0057	-1.2149	-0.2932
NF	AATTTC	28	28	3.3138	6.2175	1.0088	-0.0168
NF	AACTTT	42	41	0.6405	0.2314	1.1637	-0.0019
NF	AACTTC	63	76	3.1488	7.4076	-1.0784	-0.3405
DF	GATTTT	51	43	0.1869	1.7796	1.149	0.1099
DF	GATTTC	52	53	2.663	2.6969	-1.0842	-0.0385
DF	GACTTT	62	62	0.0607	0.0881	1.0994	-0.0263
DF	GACTTC	99	96	1.6995	5.7341	1.1422	0.0073
FF	TTTTTT	46	27	0.0003	1.7684	1.1124	0.395
FF	TTTTTC	41	26	7.2726	7.3058	1.0037	0.3091
FF	TTCTTT	57	54	0.4481	2.318	1.807	0.0339
FF	TTCTTC	111	71	8.2675	4.4395	1.2261	0.8234
CF	TGTTTT	22	13	0.149	0.5967	0.8257	0.3534
CF	TGTTTC	19	18	5.5615	0.2574	1.289	0.0214
CF	TGCTTT	37	17	0.0639	1.1178	1.1671	0.7981
CF	TGCTTC	62	38	3.9579	3.864	0.96	0.9386
PF	CCTTTT	25	23	0.0218	0.368	1.1077	0.0483
PF	CCTTTC	34	26	0.0332	0.0083	0.9697	0.2534
PF	CCCTTT	25	20	2.6038	0.7147	0.9361	0.155
PF	CCCTTC	82	41	26.465	3.6674	2.1273	1.3835
PF	CCATTT	30	29	1.0377	4.2115	1.3029	0.0081
PF	CCATTC	18	18	7.405	1.9685	1.1072	-0.0165
PF	CCGTTT	12	4	1.0053	3.2789	1.0723	0.2737
PF	CCGTTC	9	6	7.4653	3.0861	0.68	0.0985
QF	CAATTT	15	19	0.0619	0.8281	-0.8454	-0.1114
QF	CAATTC	12	20	4.3467	3.052	-0.9206	-0.211
QF	CAGTTT	56	77	0.9036	1.6848	-1.075	-0.57
QF	CAGTTC	71	87	0.243	0.1309	-1.1485	-0.4528
SF	TCTTTT	30	14	0.0223	4.3482	1.4438	0.5148
SF	TCTTTC	38	20	0.0673	3.663	1.3872	0.5755
SF	TCCTTT	41	30	0.0016	0.0343	1.0052	0.3362
SF	TCCTTC	79	69	9.4386	22.864	1.3108	0.2692
SF	TCATTT	22	20	0	0.0026	0.9708	0.0485
SF	TCATTC	14	13	8.4116	5.698	0.8663	0.0216
SF	TCGTTT	11	5	0.0498	1.9658	0.8886	0.1932
SF	TCGTTC	6	7	6.2274	1.874	-0.7862	-0.0391
SF	AGTTTT	27	24	0.747	1.4011	1.0043	0.0779
SF	AGTTTC	23	26	2.0852	0.2106	-1.3654	-0.1215
SF	AGCTTT	35	24	1.794	2.4904	0.9991	0.3414
SF	AGCTTC	77	56	5.1045	4.9236	1.1321	0.6429
EF	GAATTT	63	61	8.4534	1.6854	1.2013	0.0063
EF	GAATTC	47	41	2.5957	8.9227	1.3018	0.0803
EF	GAGTTT	86	74	5.7094	0.0108	1.782	0.164
EF	GAGTTC	64	106	7.6612	2.0916	-3.4348	-0.7317
TF	ACTTTT	23	35	0.0057	5.0575	-1.6269	-0.4192
TF	ACTTTC	30	23	0.0178	1.7258	1.1245	0.2072
TF	ACCTTT	20	28	8.5354	2.4206	-1.2775	-0.2834
TF	ACCTTC	100	88	45.3747	35.0476	1.3168	0.3135
TF	ACATTT	25	23	0.1918	1.2607	0.9285	0.0451
TF	ACATTC	15	13	13.1214	15.2219	0.8351	0.0537
TF	ACGTTT	10	10	0.6946	0.5103	0.7451	-0.0086
TF	ACGTTC	15	13	0.3999	0.4917	0.8351	0.0537
GF	GGTTTT	19	29	0.0553	0.9809	-1.2578	-0.2906
GF	GGTTTC	29	30	0.8504	0.0055	-0.9685	-0.0484
GF	GGCTTT	53	58	0.7734	1.1622	-1.0827	-0.1763
GF	GGCTTC	110	111	33.5076	35.6532	-1.2446	-0.1063
GF	GGATTT	37	40	1.2979	0.3048	-1.0146	-0.1095
GF	GGATTC	17	22	14.6015	12.667	-0.9584	-0.1506
GF	GGGTTT	27	20	1.4878	5.7589	1.2873	0.1746
GF	GGGTTC	14	18	22.5615	14.3936	-0.8994	-0.1208
WF	TGGTTT	35	30	0.0121	1.1001	1.1658	0.1597
WF	TGGTTC	46	26	0.0089	0.8731	1.1658	0.7336
HF	CATTTT	16	14	2.0767	1.1927	0.883	0.0503
HF	CATTTC	32	15	0.027	3.1306	1.378	0.5126
HF	CACTTT	36	27	0.1759	0.0031	0.9402	0.2558
HF	CACTTC	61	48	1.4064	5.3885	1.0762	0.3621
YF	TATTTT	40	28	1.5057	0.0093	1.0365	0.3088
YF	TATTTC	47	25	0.1138	3.3237	1.7157	0.5854
YF	TACTTT	33	35	3.85	0.1559	-1.3434	-0.0803
YF	TACTTC	67	61	0.2617	4.0731	1.2449	0.1203
IF	ATTTTT	35	18	0.1424	10.9768	2.3364	0.441
IF	ATTTTC	35	21	2.0599	15.6808	1.8605	0.3588
IF	ATCTTT	42	59	1.6548	1.1202	-1.7578	-0.4954
IF	ATCTTC	81	85	1.8958	6.3133	-1.1298	-0.1668
IF	ATATTT	25	39	4.405	30.0089	-1.6766	-0.4012
IF	ATATTC	19	19	0.5089	0.1863	0.8735	-0.0134
VF	GTTTTT	26	20	1.0646	0.498	1.0373	0.1516
VF	GTTTTC	33	27	0.5992	0.2123	1.0512	0.1466
VF	GTCTTT	42	37	2.0069	1.3137	1.0503	0.1114
VF	GTCTTC	91	81	44.4739	46.4928	1.2103	0.2178
VF	GTATTT	21	25	3.6943	5.9856	-1.0431	-0.1292
VF	GTATTC	12	7	2.4599	7.9283	0.971	0.1334
VF	GTGTTT	44	50	6.8774	3.1253	-1.229	-0.203
VF	GTGTTC	47	55	19.4465	8.2605	-1.3339	-0.2621
MF	ATGTTT	53	51	2.6417	0.4436	1.0408	0.015
MF	ATGTTC	47	54	1.9458	0.352	-1.0408	-0.1941
AC	GCTTGT	22	14	0.0027	0.1489	0.8509	0.3687
AC	GCTTGC	22	7	3.6991	9.4793	1.3228	0.7159
AC	GCCTGT	45	25	1.1556	0.1168	0.9923	0.9345
AC	GCCTGC	96	60	26.7266	24.9078	1.0771	1.6629
AC	GCATGT	15	8	0.8769	1.9087	0.7697	0.328
AC	GCATGC	7	9	16.0969	4.273	-1.2025	-0.1081
AC	GCGTGT	11	8	0.3788	0.0512	0.7608	0.1347
AC	GCGTGC	13	9	2.2637	0.1138	0.775	0.1818
LC	TTATGT	15	7	5.6926	0.0618	0.8387	0.3579
LC	TTATGC	7	2	2.1837	5.1499	0.7573	0.2266
LC	TTGTGT	12	15	1.0781	0.8973	-1.5158	-0.1556
LC	TTGTGC	12	6	6.0278	6.2727	0.7508	0.2675
LC	CTTTGT	23	16	2.2972	2.1035	0.8937	0.3012
LC	CTTTGC	17	9	2.5325	2.537	0.8215	0.3556
LC	CTCTGT	30	23	0.0086	1.7572	1.0517	0.2927
LC	CTCTGC	86	49	40.5722	26.649	1.1853	1.6353
LC	CTATGT	7	4	0.3527	1.0666	0.6144	0.1325
LC	CTATGC	4	6	6.2427	1.0508	-1.0037	-0.0989
LC	CTGTGT	46	24	3.016	5.6593	1.1181	0.9785
LC	CTGTGC	86	57	0.0569	0.3114	1.1257	1.2592
RC	CGTTGT	2	1	1.7006	3.0011	0.3776	0.0781
RC	CGTTGC	6	7	0.2165	0.0331	-0.7825	-0.0952
RC	CGCTGT	20	15	2.8353	2.0727	0.8415	0.3694
RC	CGCTGC	47	42	34.5144	54.9394	1.1577	0.3121
RC	CGATGT	7	5	0.0277	0.2136	0.6349	0.1499
RC	CGATGC	9	7	0.0604	0.2274	0.6914	0.1456
RC	CGGTGT	3	0	8.178	11.567	0.7441	0.2408
RC	CGGTGC	16	13	0.8284	0.4876	0.8135	0.2132
RC	AGATGT	18	10	1.9425	0.0005	0.949	0.6208
RC	AGATGC	16	8	0.56	2.2647	0.9881	0.6251
RC	AGGTGT	7	9	3.1042	0.0457	-0.9366	-0.1796
RC	AGGTGC	11	7	4.0561	2.8968	0.7416	0.3061
KC	AAATGT	29	28	3.2315	4.1642	0.9575	0.0073
KC	AAATGC	24	19	1.5447	1.8964	0.9011	0.127
KC	AAGTGT	33	33	0.1173	0.637	1.0261	-0.0247
KC	AAGTGC	43	33	0.2215	0.971	1.0589	0.2577
NC	AATTGT	20	12	0.146	2.8195	1.3023	0.3022
NC	AATTGC	11	8	9.721	12.8673	0.8239	0.1097
NC	AACTGT	23	39	0.0095	9.0798	-2.2407	-0.6702
NC	AACTGC	50	44	6.5558	3.6856	1.0837	0.1903
DC	GATTGT	20	6	0.7659	10.3705	1.7504	0.4332
DC	GATTGC	19	13	8.1232	8.1339	0.8274	0.177
DC	GACTGT	49	30	8.5013	1.8777	1.1623	0.5699
DC	GACTGC	53	55	0.4886	16.777	-2.2111	-0.1081
FC	TTTTGT	18	11	2.7892	2.4732	0.7938	0.2446
FC	TTTTGC	19	14	10.6783	4.164	0.9041	0.1688
FC	TTCTGT	37	22	0.0207	0.0013	0.9136	0.5256
FC	TTCTGC	82	47	14.9182	9.2964	1.0168	1.2305
CC	TGTTGT	9	10	9.7487	3.2422	-1.045	-0.0651
CC	TGTTGC	13	7	14.9621	11.9686	0.7549	0.2995
CC	TGCTGT	44	33	1.6299	3.4466	1.0785	0.5215
CC	TGCTGC	85	48	17.8679	7.2534	1.2611	1.84
PC	CCTTGT	12	9	1.695	1.415	0.7699	0.1587
PC	CCTTGC	20	10	1.348	3.6935	0.9016	0.5593
PC	CCCTGT	20	19	0.9168	0.6026	1.2229	0.0286
PC	CCCTGC	72	38	33.6699	12.2693	1.3582	1.8957
PC	CCATGT	18	14	0.0006	0.0657	0.8901	0.2085
PC	CCATGC	12	12	8.0103	1.9048	1.0415	-0.0182
PC	CCGTGT	7	7	1.7624	0.0708	0.8185	-0.0106
PC	CCGTGC	17	6	0.0005	0.8029	1.1277	0.6228
QC	CAATGT	10	11	0.0063	0.0016	-0.7471	-0.0441
QC	CAATGC	3	4	9.1117	8.2351	-0.5522	-0.0377
QC	CAGTGT	34	43	0.5131	4.1144	-1.245	-0.3463
QC	CAGTGC	52	43	1.1972	0.0002	1.3761	0.2685
SC	TCTTGT	22	5	0.7909	5.2122	2.0301	0.9303
SC	TCTTGC	13	11	7.2996	2.8407	0.8544	0.0942
SC	TCCTGT	37	28	4.9399	7.0299	1.0295	0.4555
SC	TCCTGC	56	42	8.261	15.1164	1.1241	0.7109
SC	TCATGT	6	7	4.3347	1.375	-0.8802	-0.0654
SC	TCATGC	9	5	6.3469	6.5036	0.6794	0.2133
SC	TCGTGT	5	1	0.7446	3.2891	0.7319	0.2192
SC	TCGTGC	5	9	3.196	0.6083	-1.4024	-0.2337
SC	AGTTGT	6	11	4.7851	0.0392	-1.6395	-0.2919
SC	AGTTGC	7	7	9.5032	3.5987	0.7984	-0.0102
SC	AGCTGT	31	18	0.4843	0.0017	0.9601	0.6907
SC	AGCTGC	68	33	18.3913	2.7242	1.676	1.8822
EC	GAATGT	31	38	3.974	10.1792	-1.2624	-0.1827
EC	GAATGC	30	20	0.1586	3.9358	1.3198	0.2162
EC	GAGTGT	32	21	0.0301	3.9105	1.4001	0.2384
EC	GAGTGC	43	51	0.7418	1.1329	-1.3548	-0.2135
TC	ACTTGT	14	7	0.264	3.0469	0.9284	0.356
TC	ACTTGC	10	10	8.0538	3.7324	0.823	-0.0139
TC	ACCTGT	40	28	6.3043	2.3755	0.992	0.5882
TC	ACCTGC	73	56	27.0733	26.3557	1.0359	0.8107
TC	ACATGT	10	9	4.522	3.2095	0.758	0.0398
TC	ACATGC	11	6	10.9686	11.7379	0.7934	0.2529
TC	ACGTGT	3	6	4.2006	0.1408	-1.0013	-0.1651
TC	ACGTGC	17	14	0.7906	2.0911	0.8328	0.1374
GC	GGTTGT	14	14	0.4691	0.086	0.8359	-0.0195
GC	GGTTGC	11	4	2.3109	10.5589	1.2129	0.3618
GC	GGCTGT	38	47	1.8849	14.8012	-1.6854	-0.5376
GC	GGCTGC	82	79	29.9304	48.2938	1.207	0.0477
GC	GGATGT	9	12	5.9536	2.9859	-0.9536	-0.1741
GC	GGATGC	23	11	1.4477	9.325	1.5162	0.6145
GC	GGGTGT	12	7	4.6194	6.9196	0.8935	0.2526
GC	GGGTGC	20	10	5.0249	8.8841	1.3255	0.5109
WC	TGGTGT	16	16	0.0005	0.1814	0.8102	-0.0283
WC	TGGTGC	24	18	0.0003	0.133	0.8102	0.3695
HC	CATTGT	13	7	0.4254	2.9527	0.8256	0.267
HC	CATTGC	11	9	6.371	4.5578	0.7382	0.0809
HC	CACTGT	37	24	4.3917	1.1334	0.9794	0.5678
HC	CACTGC	43	37	0.4054	4.3082	1.0939	0.2305
YC	TATTGT	11	13	1.3283	0.1134	-0.9353	-0.1134
YC	TATTGC	8	12	9.8685	2.8612	-1.1261	-0.2089
YC	TACTGT	22	22	0.0008	0.5718	0.956	-0.0281
YC	TACTGC	52	31	11.712	1.1683	1.8709	0.9761
IC	ATTTGT	19	18	0.0756	0.0034	0.9737	0.0242
IC	ATTTGC	15	12	7.5531	6.1585	0.7979	0.1241
IC	ATCTGT	45	26	5.7282	0.2313	1.2925	0.8473
IC	ATCTGC	54	42	1.078	2.9378	0.9994	0.5038
IC	ATATGT	17	12	4.6125	2.4562	0.8095	0.2167
IC	ATATGC	4	6	8.1514	1.8937	-0.8555	-0.0999
VC	GTTTGT	11	16	0.0008	1.9127	-1.19	-0.2549
VC	GTTTGC	13	15	0.7369	0.0141	-0.9272	-0.1127
VC	GTCTGT	23	16	1.6328	0.0892	0.9913	0.3092
VC	GTCTGC	42	29	9.5226	3.7822	1.2465	0.575
VC	GTATGT	7	8	0.0074	0.0392	-0.7406	-0.0569
VC	GTATGC	8	7	0.7016	0.9892	0.6823	0.0383
VC	GTGTGT	28	24	1.0695	1.6128	0.9216	0.1581
VC	GTGTGC	42	38	1.453	0.453	0.9941	0.1407
MC	ATGTGT	22	18	0.1075	0.0566	0.805	0.1519
MC	ATGTGC	29	27	0.0723	0.0415	0.805	0.0554
AP	GCTCCT	39	34	1.0682	0.1007	1.0548	0.1316
AP	GCTCCC	41	35	0.7544	0.2965	1.048	0.1628
AP	GCTCCA	33	28	0.0256	0.3979	0.9952	0.1367
AP	GCTCCG	12	11	4.4107	1.196	0.8062	0.0227
AP	GCCCCT	45	40	2.5172	1.4708	1.1135	0.1264
AP	GCCCCC	62	52	4.4247	0.5684	1.1243	0.2767
AP	GCCCCA	48	41	1.8794	0.8775	1.0844	0.1898
AP	GCCCCG	51	38	4.7875	9.82	1.0674	0.3848
AP	GCACCT	32	41	0.4647	7.3608	-2.0042	-0.3236
AP	GCACCC	36	25	0.4573	1.5643	1.0293	0.3317
AP	GCACCA	20	19	2.8563	2.0615	0.9621	0.0159
AP	GCACCG	14	5	1.1877	4.7286	1.2572	0.2845
AP	GCGCCT	17	10	0.3632	1.8484	0.9224	0.2161
AP	GCGCCC	78	45	89.682	39.1619	1.8137	1.0207
AP	GCGCCA	15	4	1.3359	8.0752	1.6389	0.3496
AP	GCGCCG	24	20	9.3611	22.3038	0.9178	0.1114
LP	TTACCT	18	12	4.9204	0.2263	0.8432	0.1921
LP	TTACCC	4	5	8.2936	4.4722	-0.7191	-0.0383
LP	TTACCA	10	15	0.0939	2.2037	-1.4748	-0.1825
LP	TTACCG	4	1	1.3401	3.1639	0.6333	0.1006
LP	TTGCCT	20	24	0.0714	1.1479	-1.4951	-0.1567
LP	TTGCCC	19	16	4.1266	2.1268	0.8992	0.0872
LP	TTGCCA	22	14	0.002	1.2706	0.9048	0.258
LP	TTGCCG	10	9	1.1458	0.0025	0.7802	0.0258
LP	CTTCCT	33	24	5.454	1.7653	0.9634	0.2829
LP	CTTCCC	29	15	0.1689	2.1344	1.1822	0.46
LP	CTTCCA	34	29	5.7248	6.8177	1.0616	0.1431
LP	CTTCCG	9	9	2.1092	0.0112	0.8197	-0.008
LP	CTCCCT	27	28	3.5448	0.0154	-1.3202	-0.0589
LP	CTCCCC	50	30	0.4522	0.5067	1.2123	0.6495
LP	CTCCCA	33	27	1.143	0.0416	1.0122	0.1787
LP	CTCCCG	43	16	11.9375	0.4245	2.2831	0.8988
LP	CTACCT	8	12	1.0623	0.1018	-1.2889	-0.1461
LP	CTACCC	26	15	5.7333	0.2938	1.0162	0.3586
LP	CTACCA	13	13	0.1223	0.4844	0.9376	-0.0117
LP	CTACCG	7	3	0.0448	0.9251	0.7166	0.1326
LP	CTGCCT	65	56	2.1489	0.9384	1.2893	0.2542
LP	CTGCCC	161	109	22.8546	14.379	1.389	1.661
LP	CTGCCA	52	37	9.8031	10.3608	1.0592	0.4742
LP	CTGCCG	51	33	0.0034	0.2533	1.1182	0.5791
RP	CGTCCT	10	4	0.4657	2.5548	0.9475	0.3673
RP	CGTCCC	12	10	0.0263	0.0148	0.7702	0.1081
RP	CGTCCA	8	8	0.0092	0.0344	0.7529	-0.0132
RP	CGTCCG	5	5	0.0191	0.1803	0.6374	-0.0083
RP	CGCCCT	10	14	7.121	1.252	-1.2205	-0.2723
RP	CGCCCC	32	17	0.0022	1.3338	1.3222	0.9066
RP	CGCCCA	22	14	0.0748	1.0838	0.948	0.4754
RP	CGCCCG	23	14	4.2835	2.8551	0.9956	0.5377
RP	CGACCT	8	8	0.7522	0.9056	0.7529	-0.0132
RP	CGACCC	13	17	0.3802	1.0128	-1.2608	-0.2773
RP	CGACCA	10	8	0.1177	0.7967	0.7244	0.1114
RP	CGACCG	7	4	0.0037	0.3208	0.669	0.1804
RP	CGGCCT	21	18	0.0778	0.441	0.9	0.1572
RP	CGGCCC	48	47	8.3839	19.154	1.3376	-0.0153
RP	CGGCCA	17	12	1.524	3.6017	0.8376	0.2918
RP	CGGCCG	27	25	10.2382	22.5863	1.0219	0.0834
RP	AGACCT	13	16	3.3209	0.2355	-1.1473	-0.2133
RP	AGACCC	27	16	0.3904	1.4185	1.0812	0.6591
RP	AGACCA	22	31	0	10.0058	-1.9747	-0.6119
RP	AGACCG	7	0	3.6068	8.5682	1.7746	0.4362
RP	AGGCCT	26	16	0.6354	0.1428	1.0285	0.5967
RP	AGGCCC	34	21	0.1841	0	1.1241	0.7754
RP	AGGCCA	23	12	0.0013	1.5854	1.1561	0.6656
RP	AGGCCG	17	11	0.3695	0.8473	0.8665	0.3558
KP	AAACCT	42	35	3.7874	0.6175	1.4866	0.1311
KP	AAACCC	34	49	2.3653	0.0394	-1.2911	-0.3517
KP	AAACCA	41	34	2.5541	0.6781	1.482	0.1317
KP	AAACCG	4	8	13.3213	6.3348	-0.8122	-0.0909
KP	AAGCCT	47	60	0.0045	0.0004	-1.1555	-0.3148
KP	AAGCCC	70	76	0.2296	0.26	-1.156	-0.1729
KP	AAGCCA	54	73	0.8112	3.3628	-1.3335	-0.4518
KP	AAGCCG	27	30	0.4467	0.0754	-0.9613	-0.0819
NP	AATCCT	35	30	2.8002	0.0307	1.0294	0.1302
NP	AATCCC	32	26	0.8062	2.1489	1.0551	0.1644
NP	AATCCA	22	36	0.96	1.996	-1.9146	-0.4628
NP	AATCCG	6	4	7.4836	6.9435	0.6697	0.0586
NP	AACCCT	38	34	0.5358	0.1369	1.0179	0.0959
NP	AACCCC	63	53	4.7371	2.2368	1.2221	0.2661
NP	AACCCA	36	40	0.0533	0.5736	-1.1014	-0.1566
NP	AACCCG	15	15	2.3692	0.2778	0.8288	-0.0123
DP	GATCCT	43	55	3.0374	2.3505	-1.1955	-0.3122
DP	GATCCC	26	32	9.2828	8.5269	-1.0019	-0.1589
DP	GATCCA	26	41	1.8259	0.183	-1.4845	-0.3732
DP	GATCCG	12	11	4.3796	4.9258	0.819	0.0164
DP	GACCCT	52	58	1.4696	1.0478	-1.081	-0.1749
DP	GACCCC	70	61	0.9155	0.0053	1.5929	0.1714
DP	GACCCA	48	54	0.183	0.3763	-1.0695	-0.1724
DP	GACCCG	39	36	3.4475	5.9315	1.1534	0.0475
FP	TTTCCT	28	29	0.0144	0.2692	-1.1434	-0.0582
FP	TTTCCC	27	27	3.6276	0.6132	1.0716	-0.0236
FP	TTTCCA	36	30	2.2236	0.6836	0.977	0.1716
FP	TTTCCG	6	4	8.0501	5.7741	0.6189	0.0625
FP	TTCCCT	36	43	0.0363	2.903	-1.736	-0.2682
FP	TTCCCC	63	31	1.9789	1.8473	2.5311	1.0277
FP	TTCCCA	42	35	0.3896	0.191	1.0046	0.2002
FP	TTCCCG	27	18	0.252	0.324	1.0081	0.281
CP	TGTCCT	19	16	0.0128	0.196	0.8505	0.121
CP	TGTCCC	21	16	1.0664	1.3179	0.8666	0.2149
CP	TGTCCA	19	13	0	1.1603	0.8825	0.2656
CP	TGTCCG	3	4	6.9502	2.3648	-0.6207	-0.052
CP	TGCCCT	31	22	0.4424	0.2305	0.9836	0.3952
CP	TGCCCC	50	47	3.0552	11.1033	1.1686	0.0825
CP	TGCCCA	27	25	0.0544	0.0532	0.9759	0.0628
CP	TGCCCG	19	11	0.0399	0.0271	1.0038	0.3619
PP	CCTCCT	34	57	0.9412	5.3081	-3.6527	-0.5392
PP	CCTCCC	50	42	0.8645	1.3161	1.0643	0.1515
PP	CCTCCA	45	55	0.3485	4.6219	-1.9839	-0.252
PP	CCTCCG	21	13	1.1357	2.4216	1.0006	0.1684
PP	CCCCCT	54	27	0.16	10.6666	2.115	0.5783
PP	CCCCCC	40	37	20.743	8.6509	1.0856	0.0445
PP	CCCCCA	58	45	0.0048	0.3423	1.1066	0.2598
PP	CCCCCG	50	38	4.0774	8.5097	1.0864	0.2419
PP	CCACCT	46	46	0.5567	0.5591	1.2617	-0.0268
PP	CCACCC	54	50	0.3507	0.0165	1.1686	0.0589
PP	CCACCA	44	38	0.0682	0.138	1.0497	0.1099
PP	CCACCG	27	18	0.0013	0.122	1.0232	0.1875
PP	CCGCCT	23	15	0.4584	1.2285	0.9893	0.1673
PP	CCGCCC	54	36	7.1367	6.2849	1.2858	0.375
PP	CCGCCA	18	15	3.1036	1.0564	0.8531	0.0573
PP	CCGCCG	59	27	98.7138	32.4939	2.6163	0.6883
QP	CAACCT	16	14	1.5546	0.603	0.9643	0.0385
QP	CAACCC	25	16	1.1605	0.9975	0.8833	0.2025
QP	CAACCA	12	14	4.8305	0.4887	-1.2785	-0.056
QP	CAACCG	6	2	4.8979	4.6594	0.673	0.0932
QP	CAGCCT	59	48	1.0244	0.0159	1.3774	0.2297
QP	CAGCCC	116	75	4.3576	4.8134	1.1522	0.9212
QP	CAGCCA	79	44	1.423	0.3153	1.2966	0.7989
QP	CAGCCG	53	28	1.6664	0.9986	1.2293	0.5728
SP	TCTCCT	35	24	2.183	1.1457	1.0197	0.3553
SP	TCTCCC	35	7	0.3628	11.1284	2.7721	0.9533
SP	TCTCCA	38	33	3.5673	10.5104	1.5523	0.1414
SP	TCTCCG	14	8	0.888	0.1455	0.7565	0.1984
SP	TCCCCT	22	19	7.1079	1.3036	1.1923	0.0856
SP	TCCCCC	29	23	12.1167	1.3936	1.163	0.1847
SP	TCCCCA	50	28	2.7463	0.6077	1.0335	0.7286
SP	TCCCCG	31	15	1.2184	0.9289	1.0073	0.5348
SP	TCACCT	16	12	1.005	0.8805	0.8878	0.1262
SP	TCACCC	12	7	10.1135	7.35	0.7252	0.165
SP	TCACCA	23	20	0.1734	1.3741	1.2293	0.0847
SP	TCACCG	9	2	1.5292	3.9935	0.9542	0.2381
SP	TCGCCT	8	2	0.8162	3.9114	0.8354	0.2038
SP	TCGCCC	36	18	26.6025	9.678	1.0268	0.6005
SP	TCGCCA	5	3	3.5018	2.4651	0.5487	0.0659
SP	TCGCCG	18	6	15.9207	1.7948	1.1094	0.4058
SP	AGTCCT	29	18	2.7234	0.6028	0.9167	0.3606
SP	AGTCCC	33	16	0.2308	0.1953	1.0259	0.5681
SP	AGTCCA	21	21	0.04	2.7127	1.5077	-0.0191
SP	AGTCCG	1	3	12.169	2.3777	-0.8785	-0.0712
SP	AGCCCT	39	29	0.0977	0.2781	1.1659	0.3165
SP	AGCCCC	85	46	12.3022	6.8606	1.1945	1.2949
SP	AGCCCA	34	23	1.5539	0.2956	0.9997	0.3561
SP	AGCCCG	33	12	1.3099	0.018	1.4101	0.7088
EP	GAACCT	31	41	1.0655	0.0198	-1.4533	-0.2249
EP	GAACCC	32	26	8.3103	11.4809	1.0516	0.1078
EP	GAACCA	44	45	0.8508	0.3788	-1.0716	-0.0444
EP	GAACCG	11	8	7.526	7.1	0.8104	0.0566
EP	GAGCCT	59	49	0.0938	1.7905	1.2152	0.1766
EP	GAGCCC	100	101	4.7116	13.0121	-1.2279	-0.0745
EP	GAGCCA	55	57	0.1754	0.0206	-1.1352	-0.0712
EP	GAGCCG	54	42	7.3681	6.8369	1.3092	0.2209
TP	ACTCCT	19	32	0.0855	5.684	-2.1143	-0.5347
TP	ACTCCC	24	13	0.8175	5.8307	1.3429	0.4115
TP	ACTCCA	29	27	3.1806	1.9671	0.9634	0.0496
TP	ACTCCG	11	7	0.4309	0.8947	0.8229	0.1473
TP	ACCCCT	22	26	4.3007	1.4666	-1.1534	-0.1811
TP	ACCCCC	40	38	1.4736	0.041	1.042	0.0384
TP	ACCCCA	43	36	1.8208	0.4288	1.0368	0.2335
TP	ACCCCG	22	17	0.0113	0.1199	0.9228	0.1757
TP	ACACCT	30	25	1.2407	0.0101	0.9634	0.1676
TP	ACACCC	20	24	6.2811	1.3464	-1.1381	-0.179
TP	ACACCA	42	33	11.3135	2.5699	1.076	0.3139
TP	ACACCG	9	14	3.1684	0.2985	-1.1649	-0.2074
TP	ACGCCT	17	9	2.433	0.3636	1.1495	0.2998
TP	ACGCCC	28	10	7.8723	0.7373	2.3954	0.6848
TP	ACGCCA	7	7	2.0703	1.3229	0.6856	-0.0072
TP	ACGCCG	9	12	0.2198	8.8152	-0.9468	-0.1282
GP	GGTCCT	25	23	2.6881	0.1355	0.9369	0.0427
GP	GGTCCC	25	31	0.0149	1.2418	-1.3499	-0.2091
GP	GGTCCA	17	16	0.1239	1.1351	0.8631	0.0177
GP	GGTCCG	8	12	1.2774	0.3556	-1.0581	-0.1324
GP	GGCCCT	32	34	4.8212	2.4525	-1.1396	-0.0889
GP	GGCCCC	67	61	0.0004	1.2206	1.1351	0.1345
GP	GGCCCA	43	26	0.5835	7.0617	1.5176	0.5002
GP	GGCCCG	34	25	0.2809	0.7288	1.0679	0.2556
GP	GGACCT	28	28	0.2456	0.586	1.0193	-0.0227
GP	GGACCC	31	30	3.6766	1.8993	1.0148	0.0063
GP	GGACCA	33	26	0.0655	1.0231	1.0059	0.1936
GP	GGACCG	13	7	2.6156	4.5403	0.9766	0.1783
GP	GGGCCT	36	34	0.0957	0.533	1.0303	0.0337
GP	GGGCCC	71	52	10.3678	7.383	1.346	0.5403
GP	GGGCCA	31	40	0.4781	3.831	-1.6293	-0.3084
GP	GGGCCG	40	22	13.4922	4.2409	1.6958	0.534
WP	TGGCCT	20	15	0.0038	0.0085	0.8204	0.3031
WP	TGGCCC	33	20	0.8869	0.1568	0.923	0.8211
WP	TGGCCA	20	17	0.003	0.2534	0.9285	0.1679
WP	TGGCCG	8	4	1.9307	1.4823	0.6726	0.2564
HP	CATCCT	26	30	1.5388	4.4873	-1.3702	-0.1923
HP	CATCCC	23	18	1.2305	1.6525	0.8846	0.1815
HP	CATCCA	32	17	5.8448	0.4527	1.4118	0.5836
HP	CATCCG	11	8	0.4482	0.2945	0.7409	0.1118
HP	CACCCT	32	25	0.1667	0.7643	0.9479	0.2542
HP	CACCCC	44	42	0.4815	1.199	1.1654	0.0356
HP	CACCCA	24	27	3.6199	0.1604	-1.2559	-0.149
HP	CACCCG	33	16	4.6856	0.2498	1.637	0.6649
YP	TATCCT	24	36	0.8761	5.7526	-1.4452	-0.6547
YP	TATCCC	14	16	7.1255	5.7171	-0.8378	-0.1225
YP	TATCCA	16	22	0.9325	0.123	-1.0381	-0.3327
YP	TATCCG	5	2	4.9936	7.8284	0.8132	0.1489
YP	TACCCT	29	30	0.0435	0.0971	-0.9508	-0.0906
YP	TACCCC	52	36	3.8659	0.0898	2.011	0.7606
YP	TACCCA	29	39	0.0046	2.0022	-1.2592	-0.5576
YP	TACCCG	27	23	4.0152	4.1814	1.0434	0.1714
IP	ATTCCT	25	45	0.446	10.9918	-2.359	-0.8301
IP	ATTCCC	12	28	11.7056	0.7231	-2.3456	-0.6558
IP	ATTCCA	36	46	8.1695	13.3249	-1.3027	-0.4394
IP	ATTCCG	7	4	3.8268	6.3086	0.7993	0.1134
IP	ATCCCT	34	28	0.0004	2.0888	1.1267	0.206
IP	ATCCCC	54	45	0.6357	0.0322	1.2955	0.3059
IP	ATCCCA	45	33	2.8469	0.2521	1.509	0.4359
IP	ATCCCG	21	16	0.1004	0.1187	1.0367	0.1793
IP	ATACCT	10	12	0.0873	0.0008	-0.8001	-0.0908
IP	ATACCC	9	10	2.7877	1.2359	-0.7445	-0.0495
IP	ATACCA	22	10	10.2175	0.2369	1.9005	0.4597
IP	ATACCG	0	1	7.2425	3.8243	-0.2987	-0.0402
VP	GTTCCT	24	32	2.3934	9.3737	-1.5789	-0.3323
VP	GTTCCC	17	15	2.5006	2.4107	0.8461	0.0602
VP	GTTCCA	26	34	3.5689	13.3174	-1.5838	-0.3343
VP	GTTCCG	3	5	6.3387	1.7033	-0.7357	-0.08
VP	GTCCCT	25	41	0.2924	11.0405	-2.5631	-0.6416
VP	GTCCCC	47	42	1.3988	5.5631	1.0574	0.146
[truncated: 1,905 more rows]
